# Supplementary material for: An automated shotgun lipidomics platform for high throughput, comprehensive, and quantitative analysis of blood plasma intact lipids
Source: Eur J Lipid Sci Technol. 2015 Jul 20;117(10):1540–9. doi: 10.1002/ejlt.201500145 (PMC4606567; doi:10.1002/ejlt.201500145)
Supplement: Supplementary file 6 — Table S1. [file ejlt0117-1540-sd6.xlsx]

## Sheet: 2 site reproducibility
	site1	site1	site1	site1	site1	site1	site1	site1	site1	site1	site1	site1	site1	site1	site1	site1	site1	site1	site1	site1	site1	site1	site1	site1	site1	site1	site1	site1	site1	site1	site1	site1	site1	site1	site1	site1	site1	site1	site1	site1	site1	site1	site1	site1	site1	site1	site1	site1	site1
feature	plate1_rep1	plate1_rep2	plate1_rep3	plate1_rep4	plate1_rep5	plate1_rep6	plate1_rep7	plate1_rep8	plate1_rep9	plate1_rep10	plate1_rep11	plate1_rep12	plate1_rep13	plate1_rep14	plate1_rep15	plate1_rep16	plate1_rep17	plate1_rep18	plate1_rep19	plate1_rep20	plate1_rep21	plate1_rep22	plate1_rep23	plate1_rep24	plate1_rep25	plate1_rep26	plate1_rep27	plate1_rep28	plate1_rep29	plate1_rep30	plate1_rep31	plate1_rep32	plate1_rep33	plate1_rep34	plate1_rep35	plate1_rep36	plate1_rep37	plate1_rep38	plate1_rep39	plate1_rep40	plate1_rep41	plate1_rep42	plate1_rep43	plate1_rep44	plate1_rep45	plate1_rep46	plate1_rep47	plate1_rep48	plate1_rep49
Cer-37:1;2	NA	0.123042	0.082001	0.080548	0.089023	0.103285	0.090671	0.081891	0.059604	0.089659	0.0752	0.153123	0.069326	0.084202	0.08227	0.076146	0.062208	0.063051	0.062029	0.097205	0.065975	0.077801	0.113947	0.060448	0.073913	0.060889	NA	0.079544	0.070648	0.065017	0.055427	0.062597	NA	0.112652	0.059437	0.062436	0.089408	0.050496	0.069371	0.074483	NA	0.100838	0.059926	0.048184	0.077708	0.061624	0.085519	0.056801	0.065476
Cer-38:1;2	0.342056	0.181161	0.186282	0.225239	0.230827	0.242094	0.225324	0.231445	0.198126	0.142481	0.199753	0.271494	0.274789	0.193612	0.219082	0.218614	0.209322	0.223303	0.176423	0.221225	0.209482	0.226896	0.241961	0.202215	0.233745	0.218858	0.189398	0.217246	0.249588	0.220668	0.163713	0.154638	0.181444	0.198505	0.232046	0.226451	0.232661	0.166948	0.213255	0.142143	0.215709	0.198607	0.184823	0.202023	0.207537	0.19991	0.217986	0.215812	0.218139
Cer-40:1;2	1.28375	1.02173	1.02555	1.0107	1.019	1.02588	0.986218	1.0651	1.05071	0.942515	0.981766	1.13889	1.06741	0.996203	1.06441	1.0448	1.07302	0.983419	1.00861	1.02602	0.929116	1.03853	1.08068	0.999136	1.06411	1.00531	0.999785	1.07307	1.07585	0.94394	1.04199	0.971587	1.03121	0.956941	1.08987	1.0529	1.06945	1.00554	1.08268	0.985389	1.08078	1.02183	1.03013	1.00784	0.980309	1.01566	1.02343	0.980753	1.0887
Cer-40:2;2	0.24768	0.169101	0.226596	0.256377	0.191825	0.222116	0.188649	0.24435	0.196643	0.178415	0.189481	0.20495	0.226343	0.234864	0.21384	0.2457	0.203813	0.186096	0.188361	0.209001	0.224862	0.23471	0.252229	0.205188	0.220068	0.259995	0.181053	0.209101	0.202061	0.215546	0.217391	0.181636	0.229696	0.213408	0.178468	0.199858	0.237055	0.242877	0.223591	0.198554	0.209077	0.208693	0.212883	0.206412	0.234548	0.188599	0.199074	0.22721	0.199598
Cer-41:1;2	1.34563	1.11052	1.051	1.0633	1.07069	1.11625	1.07138	1.10903	1.13798	1.00664	1.10559	1.18569	1.12491	1.09383	1.10797	1.09376	1.10804	1.11214	1.0924	1.17926	1.08592	1.10405	1.12609	1.1318	1.11226	1.14095	1.13728	1.21234	1.15931	1.13447	1.15851	1.15906	1.12245	1.11902	1.26176	1.14707	1.16086	1.14753	1.12231	1.10533	1.12648	1.09433	1.1039	1.09341	1.05777	1.13062	1.11445	1.16069	1.11931
Cer-41:2;2	0.36908	0.314554	0.297626	0.301073	0.318057	0.301916	0.301168	0.324788	0.329394	0.308351	0.305055	0.323406	0.362311	0.297674	0.288275	0.314784	0.29849	0.303276	0.310166	0.319132	0.317723	0.312535	0.286808	0.311945	0.2782	0.331425	0.278881	0.339467	0.319621	0.307502	0.329572	0.287141	0.338621	0.290155	0.366291	0.330548	0.309485	0.301342	0.267265	0.343691	0.302908	0.300588	0.314937	0.312317	0.30368	0.300709	0.334173	0.340199	0.338268
Cer-42:1;2	3.01926	2.53474	2.84835	2.44962	2.77874	2.69935	2.58731	2.66605	2.65313	2.47851	2.68941	2.84351	2.76184	2.62675	2.68111	2.74631	2.70908	2.59272	2.74429	2.88881	2.57101	2.71656	2.76945	2.62326	2.68625	2.63545	2.70931	2.86593	2.66698	2.58834	2.68922	2.65676	2.58377	2.45653	2.83597	2.67519	2.80642	2.63495	2.62659	2.67069	2.68628	2.61449	2.56631	2.69291	2.59939	2.71537	2.71037	2.5654	2.73622
Cer-42:2;2	1.65839	1.55409	1.56688	1.51585	1.58962	1.54122	1.48778	1.64428	1.60078	1.46504	1.53494	1.55725	1.60647	1.5554	1.5264	1.7861	1.62112	1.56204	1.48714	1.65094	1.54961	1.6038	1.60798	1.54315	1.74534	1.59864	1.59955	1.70277	1.58821	1.64784	1.58715	1.51826	1.55694	1.54211	1.67239	1.58912	1.62538	1.6549	1.67763	1.5488	1.59815	1.61588	1.60957	1.6624	1.61528	1.64246	1.60903	1.65549	1.70995
Cer-42:3;2	0.346634	0.282341	0.363385	0.346828	0.357942	0.273325	0.275441	0.371584	0.329286	0.32755	0.390198	0.344088	0.387367	0.351062	0.304133	0.324099	0.343599	0.319748	0.334132	0.315231	0.345951	0.326499	0.388858	0.305753	0.319658	0.302637	0.30455	0.299703	0.329239	0.322875	0.325055	0.323206	0.306505	0.295329	0.36202	0.293379	0.317852	0.324932	0.333488	0.343967	0.34328	0.333134	0.336696	0.297308	0.36971	0.34841	0.351818	0.320117	0.345407
DAG-34:1;0(18:1;0-16:0;0)	7.97686	6.73556	8.11588	7.51052	7.30141	8.74169	7.71148	7.46906	7.03252	8.35513	8.35104	7.96068	7.62642	7.60237	7.16442	8.00813	8.04188	7.07731	8.05555	8.09254	7.76556	8.01813	8.01275	6.90132	8.03074	7.92129	7.44982	8.94767	8.19398	8.1401	7.87412	8.36991	8.65357	7.79313	7.81082	7.49565	7.98449	7.04089	8.9845	9.58499	8.71869	7.2247	8.55895	8.19094	7.58312	7.46796	7.65645	8.23862	7.12172
DAG-34:2;0(18:1;0-16:1;0)	2.86389	2.5512	3.11945	2.86293	3.02687	3.30628	2.45632	3.24112	2.6439	2.85873	2.82775	2.9431	3.65235	2.72772	2.80297	2.9015	3.65226	2.41	2.9099	3.10834	2.59944	3.05348	2.59392	2.56694	2.65432	2.89133	3.21311	3.19708	2.80126	2.94442	2.81487	2.83445	2.36623	2.80457	2.72463	2.5835	2.68398	3.01046	2.913	3.56839	3.13616	2.8788	2.95866	2.88664	2.86291	2.5398	2.19014	2.83182	2.54632
DAG-34:2;0(18:2;0-16:0;0)	3.32049	2.98627	3.73636	3.51087	3.35534	3.78113	3.12355	3.93266	3.3159	3.0422	2.84691	3.4986	3.39926	3.31061	2.65971	3.17856	3.27082	2.95932	4.03144	3.32728	3.15977	4.05712	2.9543	3.32393	3.26335	3.37743	3.31127	3.63932	2.96533	2.72607	3.17671	3.25838	3.11419	3.11917	3.51016	3.37556	3.47545	3.09121	2.71288	3.64389	3.77403	2.99323	3.91469	2.94391	3.43033	3.34053	3.50628	3.08082	3.11002
DAG-34:3;0(18:2;0-16:1;0)	NA	NA	1.47233	1.1888	0.898048	1.02036	NA	0.935048	NA	1.24164	0.927484	0.846564	1.0645	0.830541	0.752788	0.795433	NA	NA	1.16322	1.44232	NA	0.978923	NA	0.85972	1.02003	NA	0.783939	0.952449	0.841207	NA	NA	1.12608	1.53596	0.871778	NA	NA	NA	NA	0.713681	0.96731	1.01512	1.19363	0.947594	NA	0.980866	1.03959	0.878244	1.07794	NA
DAG-36:2;0(18:0;0-18:2;0)	NA	NA	0.577956	NA	NA	NA	NA	NA	0.561957	0.495307	NA	NA	0.547448	NA	NA	NA	0.581239	NA	NA	NA	0.468993	0.764878	NA	0.501308	0.550746	NA	NA	NA	NA	NA	NA	NA	0.453553	NA	0.463589	NA	NA	NA	0.451289	NA	NA	NA	0.392836	NA	NA	0.421556	NA	NA	0.581781
DAG-36:2;0(18:1;0-18:1;0)	9.9022	10.3856	10.2232	9.88283	10.5092	11.0355	9.84319	11.4627	10.3323	9.70002	10.9311	10.4383	11.1568	10.0612	9.94736	11.4456	11.3726	10.031	10.5598	10.8731	9.45722	10.7778	10.5168	9.98259	10.9267	11.5427	9.79149	12.1146	11.3447	10.2101	10.437	9.22552	10.5879	10.2953	9.01469	11.2042	10.2448	9.98418	10.0447	12.2775	11.1495	9.4609	10.2145	10.0879	10.3207	9.46898	9.66819	10.5362	9.99299
DAG-36:3;0(18:1;0-18:2;0)	11.4984	11.2596	10.9866	11.6245	11.9927	13.1689	10.3328	12.5352	11.8882	11.2528	11.8411	11.9242	11.9319	11.6123	11.5449	11.1265	12.3587	11.3789	12.338	12.3528	11.309	12.8626	11.8632	11.4056	12.7043	11.8085	11.8222	12.734	11.801	11.6234	12.7452	11.2336	12.9455	11.4589	10.692	11.6757	12.5245	10.5947	11.7145	12.0788	13.2174	10.4127	12.9959	11.3285	11.3771	10.9544	12.6455	12.2431	10.9675
DAG-36:4;0(18:1;0-18:3;0)	2.4391	2.51564	2.89069	3.02742	3.47835	2.59718	2.09203	2.30981	2.3658	2.64826	2.62965	2.24134	2.36467	2.38387	2.27626	2.72665	2.70114	2.2095	2.02115	2.6398	2.72862	2.92922	2.28089	2.49696	2.46178	3.17024	2.73597	2.45745	3.08579	2.22783	2.50197	2.59852	2.35619	2.46936	2.53098	2.07207	2.3118	2.09694	2.79939	2.50265	2.86254	2.31642	2.14185	2.09179	2.09737	2.02334	2.73972	2.58083	2.25343
DAG-36:4;0(18:2;0-18:2;0)	2.47993	1.77906	2.15687	2.37396	2.35516	2.58191	1.85444	2.27701	2.41559	1.93661	2.43753	1.95882	3.10243	2.50786	2.17118	2.31705	1.89976	1.77165	2.35909	2.57985	2.27187	2.88977	2.8689	2.14625	2.19165	2.099	2.75233	2.56321	2.32921	2.01746	2.49583	2.25853	2.27408	2.16475	1.81234	2.16878	2.44369	2.31334	2.19095	2.69409	3.1252	2.07803	2.32558	1.79486	2.11163	2.23222	2.14767	2.62911	2.29382
HexCer-42:1;2	0.929814	0.786537	0.745977	0.999421	0.774577	0.621956	0.571226	0.804926	0.927311	0.862113	0.625145	0.810507	0.779437	0.701109	0.673079	0.684494	0.942706	0.886441	0.974003	0.918168	0.84452	0.653384	0.92014	0.862573	0.762702	1.03426	0.761893	1.04662	0.823795	0.875758	0.598131	0.664071	0.718182	1.2656	0.903256	0.800398	0.880062	0.729204	0.562456	0.897254	0.776357	1.07486	1.00261	0.783099	0.921424	0.733226	1.02988	0.870964	0.961526
LPC O--16:0;0(16:0;0)	0.310332	0.369255	0.316814	0.348508	0.385551	0.388493	0.258699	0.315536	0.239437	0.389046	0.265345	0.329114	0.350502	0.385447	0.413033	0.358836	0.417888	0.406244	0.469353	0.400622	0.32073	0.412905	0.32603	0.312293	0.335596	0.429447	0.29705	0.375148	0.384209	0.443037	0.37803	0.458284	0.309317	0.323128	0.370605	0.405876	0.305728	0.435747	0.448484	0.329261	0.396496	0.322358	0.403537	0.436682	0.278037	0.516311	0.430351	0.423205	0.392912
LPC O--18:0;0(18:0;0)	0.118413	0.15165	NA	0.114986	0.16962	0.141719	0.149772	0.173956	0.108549	0.14029	0.172963	NA	0.188596	0.177403	0.169379	0.178505	NA	NA	0.171744	0.111911	0.142299	0.152539	0.183004	0.130595	0.151439	0.191729	0.122826	0.185651	0.237579	0.118091	0.185195	0.191747	NA	NA	0.226856	0.190071	0.11417	0.183149	0.17011	0.161141	0.148589	NA	0.141982	0.19652	NA	0.179567	0.183403	0.221292	0.12973
LPC-14:0;0(14:0;0)	1.08965	1.0845	1.0793	1.04416	1.06846	1.12686	1.08422	1.10965	1.10983	1.00681	1.06091	1.04993	1.20234	1.02553	1.11712	1.07867	1.14332	1.06734	1.09891	1.16408	1.0213	1.17419	1.02516	1.06616	1.07552	1.0659	1.09979	1.16889	1.22179	1.16286	1.10775	1.23042	1.03155	1.07083	1.09035	1.17797	1.16565	1.16481	1.16351	1.07644	1.18855	1.13747	1.06652	1.17696	1.04052	1.12956	1.10891	1.23661	1.078
LPC-15:2;0(15:2;0)	NA	0.09533	NA	NA	NA	0.096074	0.127154	NA	NA	NA	NA	NA	NA	0.097949	NA	NA	NA	NA	NA	NA	NA	0.124944	NA	NA	NA	NA	NA	0.098605	NA	NA	NA	0.13172	NA	NA	NA	0.108401	NA	NA	NA	NA	0.113118	NA	NA	NA	NA	NA	NA	NA	NA
LPC-16:0;0(16:0;0)	53.2028	54.5334	56.3768	55.7469	54.0813	57.2205	51.1686	57.3005	54.1752	51.9264	56.9965	56.6266	60.5432	53.8138	55.7744	57.7176	57.8592	57.2049	59.4696	58.5374	54.8879	58.4511	55.4276	55.7335	56.3454	55.9826	55.5049	58.2982	59.2899	58.7406	56.6368	58.6452	52.4667	51.6011	58.5688	59.1682	57.5029	60.3431	60.0127	56.3956	59.902	56.8281	57.7171	58.4264	53.6463	60.7567	58.902	61.6819	58.8406
LPC-16:1;0(16:1;0)	1.81954	1.98834	1.815	1.8457	1.84827	1.91206	1.76626	1.92443	1.96986	1.8016	1.92475	1.91928	2.03232	1.80939	1.8722	1.82064	1.98951	1.82485	1.94303	1.83941	1.81155	1.90402	1.81765	1.77073	1.78875	1.77467	1.9025	1.88475	1.96965	1.86376	1.8708	1.94788	1.85135	1.76477	1.87104	1.94379	1.96706	1.89559	2.03297	1.96579	2.06842	1.85834	1.85418	1.88818	1.70066	2.06475	1.93382	2.14765	1.85947
LPC-17:4;0(17:4;0)	NA	0.102632	NA	0.112225	0.127263	0.106376	0.109603	NA	NA	0.123501	NA	0.125287	0.132069	0.097587	NA	NA	NA	0.11321	0.116894	NA	0.107741	NA	NA	NA	NA	NA	0.100973	0.117933	NA	NA	NA	0.11646	NA	NA	0.136102	0.140685	NA	NA	NA	0.125795	NA	NA	NA	NA	NA	NA	0.10462	NA	NA
LPC-18:0;0(18:0;0)	11.2924	11.8983	12.4695	12.511	12.2639	12.8929	11.3709	12.5455	12.3428	11.4661	12.4494	12.2336	13.8179	12.417	12.6601	12.7793	12.9674	13.0093	13.3958	13.24	12.2177	13.2458	12.5991	12.6202	12.7774	12.5883	12.0944	13.2454	13.6017	13.2469	12.7976	12.9114	11.5694	11.7247	12.8996	13.4046	13.0118	13.3743	13.2044	12.4449	13.6244	12.77	12.9351	13.4707	11.9312	13.4977	13.31	14.121	13.0215
LPC-18:1;0(18:1;0)	10.539	10.9714	11.2143	11.5908	11.2598	11.462	10.8282	11.8035	11.1563	10.6401	13.4234	11.4535	13.9144	11.6123	11.6602	11.3292	11.6549	12.0115	12.2615	12.2991	11.4245	11.8561	10.97	12.6623	13.0633	13.1044	12.8549	14.0184	13.659	11.8931	13.2387	13.7221	12.4631	10.333	13.5504	12.1909	13.7185	14.0549	14.0494	13.6457	14.0549	11.4379	13.5611	13.6847	11.2216	14.0882	13.8765	12.6309	11.5201
LPC-18:2;0(18:2;0)	25.656	26.5451	26.1131	26.4012	26.5229	26.6391	25.2184	26.8085	26.5751	25.1765	26.5339	26.1083	28.6538	26.3602	26.8633	26.5527	27.2795	27.0131	27.6924	28.2137	26.5264	27.4205	25.8811	25.8413	26.6859	26.8782	26.5566	28.6078	28.2993	27.164	26.9237	27.2275	25.3006	24.7327	27.8661	28.0905	27.6864	28.3808	27.7713	27.9238	27.83	26.9856	26.329	27.1197	24.5813	27.4235	27.3469	28.4961	26.6293
LPC-18:3;0(18:3;0)	0.437024	0.49484	0.407825	0.432804	0.513678	0.507468	0.450431	0.469854	0.476826	0.372365	0.335436	0.446771	0.523117	0.445819	0.46305	0.445282	0.474858	0.542061	0.39776	0.561922	0.46398	0.405015	0.390512	0.467617	0.446484	0.433625	0.531052	0.463303	0.477155	0.451504	0.459685	0.451994	0.393614	0.386731	0.507248	0.540157	0.520174	0.506533	0.475976	0.485288	0.453936	0.475959	0.472669	0.478496	0.413269	0.485587	0.455445	0.496766	0.458029
LPC-19:4;0(19:4;0)	0.793345	0.917017	0.707026	0.789922	0.796921	0.721261	0.808439	0.790248	0.796292	0.779588	0.862583	0.829537	0.787792	0.782898	0.961682	0.701606	0.811279	0.798489	0.808826	0.766665	0.86255	0.61271	0.62939	0.725268	0.77999	0.915844	0.842412	0.900758	0.921669	0.788632	0.760294	0.871715	0.858706	0.873095	0.932327	0.872241	0.83796	0.760409	0.732911	0.836559	0.857275	0.889508	0.807754	0.919363	0.711116	0.798526	0.860216	0.943815	0.867379
LPC-20:2;0(20:2;0)	NA	NA	NA	NA	NA	0.107058	NA	NA	0.138097	NA	NA	NA	NA	0.118728	NA	NA	NA	NA	NA	NA	NA	NA	NA	NA	NA	0.10471	NA	NA	NA	NA	NA	NA	0.129025	NA	NA	NA	NA	NA	0.126442	NA	0.131678	NA	0.125457	NA	NA	0.1234	NA	NA	0.117212
LPC-20:3;0(20:3;0)	1.11684	1.5665	1.09344	1.21698	1.13647	1.0483	1.08617	1.15445	1.25945	1.0307	1.13341	1.19413	1.75017	1.12622	1.48986	1.5999	1.077	1.57915	1.16328	1.57929	1.56109	1.62181	1.50636	1.03252	1.51507	1.13885	1.11847	1.55079	1.65484	1.07432	1.49838	1.69968	1.45853	1.05218	1.60411	1.67505	1.65059	1.62971	1.14538	1.57404	1.29339	1.18993	1.13478	1.17247	1.06453	1.21685	1.2278	1.68582	1.10198
LPC-20:4;0(20:4;0)	5.45777	5.59161	5.3745	5.33359	5.42243	5.48565	5.39754	5.35405	5.44492	5.42109	5.54661	5.23909	6.03257	5.60241	5.75236	5.49909	5.60814	5.56738	5.76135	5.84179	5.5075	5.77761	5.33043	5.32152	5.41523	5.59257	5.71281	5.8722	6.01342	5.67217	5.80929	5.71657	5.27	5.04494	5.54666	5.8905	5.83792	5.65153	5.80406	5.85691	5.78122	5.65665	5.42469	5.6522	5.02664	5.64555	5.53704	5.87571	5.45987
LPC-20:5;0(20:5;0)	0.488066	0.584004	0.441525	0.526568	0.593276	0.545743	0.376549	0.505112	0.592294	0.496994	0.533362	0.490216	0.59343	0.51611	0.535259	0.455039	0.360093	0.401709	0.369209	0.633519	0.600967	0.622478	0.531413	0.529425	0.485717	0.602683	0.513216	0.593822	0.577787	0.363848	0.404241	0.584835	0.464507	0.452924	0.583492	0.572878	0.419472	0.655273	0.545851	0.471507	0.47764	0.596307	0.53608	0.560783	0.34713	0.490117	0.551345	0.337183	0.517701
LPC-22:6;0(22:6;0)	0.956941	0.987862	0.920986	1.02464	0.950924	0.954242	1.00716	0.945932	0.996677	0.938957	1.01399	0.900661	1.09603	0.992528	1.00577	0.949342	0.972965	0.960507	1.01592	1.07598	1.00557	0.983017	0.892358	0.888057	0.905658	1.01205	0.980622	1.02729	1.0967	0.942287	1.02401	1.0488	0.963445	0.82988	1.02067	1.04202	1.05804	0.960387	1.03264	1.04669	1.03867	0.977976	0.926006	0.984496	0.901817	0.97058	0.969982	1.04195	0.939821
LPE-16:0;0(16:0;0)	0.606247	0.612125	0.565697	0.590969	0.599886	0.584292	0.587706	0.594845	0.606144	0.526476	0.610144	0.606433	0.617725	0.564924	0.6233	0.61131	0.590301	0.580662	0.604955	0.683351	0.584914	0.606503	0.611771	0.589465	0.63228	0.546924	0.610736	0.644246	0.631375	0.599823	0.63976	0.624594	0.59961	0.563649	0.617171	0.653126	0.631643	0.629246	0.611137	0.603209	0.655592	0.608766	0.608079	0.618625	0.58233	0.616951	0.64511	0.667811	0.597715
LPE-17:0;0(17:0;0)	0.152766	0.153453	0.160511	0.166385	0.188527	0.155081	0.150351	0.133767	0.161424	0.121428	0.187709	0.169653	0.174083	0.149417	0.125471	0.170592	0.13797	0.142876	0.169192	0.181585	0.153991	0.160694	0.174516	0.180171	0.143676	0.171383	0.166375	0.174509	0.18188	0.170617	0.154438	0.190235	0.160112	0.151084	0.168584	0.175157	0.160692	0.18009	0.171945	0.15887	0.163697	0.150255	0.143819	0.163727	0.198277	0.162695	0.174623	0.218212	0.17641
LPE-18:0;0(18:0;0)	0.79811	0.808426	0.750247	0.775717	0.810011	0.777833	0.79746	0.838748	0.847456	0.753008	0.780025	0.831865	0.771244	0.824513	0.799579	0.827475	0.83233	0.81459	0.877071	0.83351	0.808995	0.826413	0.848783	0.782324	0.865173	0.760722	0.840346	0.837991	0.823874	0.84563	0.805913	0.84713	0.816447	0.787626	0.878176	0.795927	0.832842	0.847157	0.784408	0.850362	0.903332	0.844368	0.811322	0.869189	0.796173	0.876374	0.890493	0.903948	0.805711
LPE-18:1;0(18:1;0)	0.766999	0.763857	0.811997	0.753382	0.799417	0.785829	0.739295	0.74662	0.794245	0.769077	0.767083	0.710918	0.802173	0.767835	0.882771	0.766999	0.809545	0.781504	0.746121	0.787222	0.789518	0.767766	0.747316	0.750833	0.746371	0.793286	0.781581	0.821533	0.895457	0.826139	0.782934	0.789253	0.744279	0.757943	0.774145	0.788636	0.856953	0.819375	0.792843	0.800916	0.842208	0.730771	0.77316	0.791367	0.70616	0.762101	0.766372	0.826013	0.775168
LPE-18:2;0(18:2;0)	1.95825	1.96333	1.79095	1.87977	1.83294	1.84483	1.77807	1.86087	1.90789	1.77471	1.8621	1.72117	1.81074	1.82109	1.91188	1.78972	1.93713	1.82163	1.97837	1.94644	1.87523	1.86373	1.80429	1.79881	1.77529	1.88512	1.87116	1.92031	1.95929	1.77365	2.05802	1.87553	1.86873	1.65207	1.91712	1.95719	1.91631	1.87516	1.90739	1.95358	1.90959	1.87018	1.76314	1.82722	1.78382	1.84984	1.89908	1.91042	1.82545
LPE-19:0;0(19:0;0)	NA	NA	NA	0.049547	0.053727	0.059142	0.052087	NA	NA	NA	NA	0.054774	NA	0.079589	NA	0.048633	NA	NA	NA	0.046494	NA	NA	NA	NA	NA	NA	NA	0.061042	NA	0.054507	NA	NA	NA	NA	NA	0.047033	NA	NA	NA	NA	NA	NA	0.060364	NA	NA	0.059199	NA	NA	NA
LPE-20:2;0(20:2;0)	0.098506	0.122735	0.13683	NA	NA	NA	0.093706	0.088946	0.094416	0.115748	0.117149	NA	0.131823	0.102286	0.094447	NA	0.126862	0.147277	0.103945	0.120431	0.094756	NA	0.099202	0.075431	0.135311	0.09812	0.119875	0.152879	0.112602	0.115942	0.112376	0.088791	0.087433	0.068658	0.089892	0.119682	0.138729	0.123528	0.10125	0.119314	0.083486	0.09634	0.097517	0.10911	NA	0.086646	0.085671	0.135503	0.106017
LPE-20:4;0(20:4;0)	1.49784	1.45759	1.34638	1.41923	1.4352	1.38552	1.47104	1.49871	1.4559	1.36311	1.39461	1.38634	1.42545	1.41011	1.46239	1.35931	1.43173	1.39114	1.46184	1.52128	1.4321	1.44005	1.36973	1.36804	1.37482	1.4512	1.48567	1.62284	1.52709	1.41008	1.45929	1.52708	1.34808	1.28638	1.53976	1.44634	1.54138	1.41882	1.40201	1.47772	1.54087	1.43527	1.38384	1.46846	1.25164	1.38609	1.44021	1.54271	1.50752
LPE-22:6;0(22:6;0)	0.737638	0.716389	0.659449	0.68971	0.66271	0.645769	0.676497	0.710197	0.727735	0.703746	0.665667	0.650576	0.677691	0.736202	0.725361	0.643651	0.681845	0.730333	0.676321	0.717125	0.668291	0.689089	0.683987	0.64021	0.716613	0.700803	0.738948	0.76785	0.739938	0.67463	0.712268	0.728036	0.699172	0.628329	0.71094	0.704115	0.684674	0.71855	0.687965	0.754348	0.738703	0.71383	0.672734	0.662183	0.620813	0.638881	0.695157	0.725621	0.692343
LPI-16:0;0(16:0;0)	0.080026	0.06712	NA	0.129841	0.083513	0.075891	0.082631	0.079057	0.084994	0.094543	0.058937	0.07522	NA	0.069195	0.102066	0.074906	0.10967	0.081839	0.118143	0.089282	0.080529	0.09657	0.095281	0.089594	NA	0.076388	0.064602	0.085057	0.090332	0.084469	0.078051	0.109818	0.087577	0.074094	0.069234	0.191669	NA	0.080419	0.090811	NA	0.069002	0.084172	0.079009	0.113009	0.061961	0.06249	0.09968	0.094215	0.096796
LPI-18:0;0(18:0;0)	0.114567	0.152949	0.127906	0.136226	0.156256	0.157984	0.123722	0.145374	0.138656	0.133207	0.132617	0.124629	0.135038	0.147805	0.128687	0.151065	0.13104	0.151948	0.147248	0.143314	0.161717	0.14422	0.137895	0.147505	0.148479	0.144132	0.167093	0.13954	0.147997	0.144796	0.156928	0.137791	0.130811	0.098601	0.12817	0.199723	0.163474	0.154352	0.144599	0.145359	0.158912	0.105025	0.149545	0.154426	0.121451	0.147737	0.166647	0.134096	0.140107
LPI-18:1;0(18:1;0)	NA	NA	NA	NA	NA	NA	NA	NA	NA	NA	NA	NA	NA	NA	0.041641	NA	NA	0.05087	NA	NA	NA	0.057247	NA	NA	NA	NA	NA	NA	0.041752	NA	NA	0.058809	NA	NA	NA	0.043362	0.045108	NA	0.055537	NA	NA	NA	0.054702	0.052213	NA	0.052023	0.054269	0.077032	0.065
LPI-18:2;0(18:2;0)	NA	0.075232	NA	NA	NA	NA	0.050095	NA	NA	0.048958	NA	NA	NA	0.044537	0.061297	0.05103	NA	0.053054	0.054071	0.049814	0.049334	0.057056	NA	0.046519	0.06397	0.05467	0.054487	NA	0.072383	NA	0.077573	0.0629	0.059271	NA	0.047351	0.073964	NA	0.054013	0.057561	0.055398	0.076517	NA	0.061193	0.052929	NA	0.081533	NA	0.055048	0.061885
LPI-20:4;0(20:4;0)	0.166861	0.199113	0.139936	0.192571	0.202097	0.161949	0.203803	0.199916	0.176754	0.164258	0.184795	0.170318	0.192011	0.199983	0.22357	0.160955	0.204417	0.195471	0.197945	0.20627	0.194481	0.199002	0.190994	0.15712	0.186171	0.183365	0.175135	0.210214	0.19898	0.193408	0.229065	0.185252	0.177937	0.16645	0.184044	0.215256	0.193199	0.172077	0.203012	0.176632	0.202601	0.211609	0.170179	0.20853	0.189364	0.20556	0.18666	0.204968	0.174081
PC O--30:0;0	NA	NA	NA	NA	NA	NA	NA	NA	NA	NA	NA	NA	NA	NA	NA	NA	3.3101	NA	NA	NA	NA	NA	NA	NA	NA	NA	NA	NA	NA	NA	NA	NA	NA	NA	NA	NA	NA	NA	NA	NA	NA	NA	NA	NA	NA	NA	NA	NA	NA
PC O--32:0;0	4.04976	3.72003	6.40401	4.51469	4.54023	4.47981	3.88276	4.57221	4.27455	4.17266	5.43757	5.69736	4.01708	4.11663	4.65739	4.23231	6.50674	5.03306	5.19669	4.82366	4.36019	5.11433	4.74757	4.4545	5.1305	4.90737	4.52145	4.39274	4.70418	5.45354	4.473	4.24964	4.12653	3.99901	4.89456	4.64956	4.56545	4.14956	4.89194	6.24587	5.81969	3.94672	5.18257	4.92457	4.58483	5.3514	4.93319	5.84388	5.27193
PC O--32:1;0	1.2247	1.31654	2.18753	1.75603	1.66296	2.00961	1.05006	2.25847	1.7317	2.05483	NA	1.60117	2.37653	1.59255	1.69753	1.42282	2.60901	1.77586	2.46698	2.08752	1.84626	2.03818	1.71758	1.87071	1.89023	2.34781	2.08114	1.91541	1.93002	2.33697	1.35463	2.22292	1.71684	1.2869	1.78949	1.70546	1.89779	2.31228	2.53244	2.09435	2.45229	1.60842	2.29339	1.90391	1.83961	2.39953	1.69507	2.10181	2.56707
PC O--32:4;0	NA	NA	NA	NA	NA	NA	NA	NA	NA	NA	NA	NA	NA	NA	NA	NA	NA	NA	NA	NA	NA	NA	NA	NA	NA	NA	NA	NA	NA	NA	NA	NA	NA	NA	NA	NA	NA	NA	NA	NA	NA	NA	NA	NA	NA	NA	NA	NA	NA
PC O--34:2;0	9.08163	8.55207	9.81519	9.45693	9.77702	9.34081	8.71099	9.46713	9.77083	8.61278	8.324	8.56886	9.58936	8.68489	9.18672	8.87923	10.5327	8.91881	9.10563	9.4672	9.5796	10.0083	9.07209	9.11385	9.64736	9.61192	9.06761	10.1068	9.45073	9.12894	9.02949	8.21148	9.40528	7.6493	9.68622	9.91542	9.77671	8.26963	8.75514	9.99731	9.57366	8.64512	9.93732	9.2796	8.88168	9.56687	9.8252	10.1711	9.78605
PC O--34:3;0	NA	NA	NA	NA	NA	NA	NA	NA	NA	NA	NA	6.66737	NA	NA	NA	NA	NA	7.0069	NA	NA	NA	NA	NA	NA	NA	NA	NA	NA	NA	NA	NA	6.97892	NA	NA	NA	NA	NA	6.02309	6.99366	NA	NA	NA	NA	NA	NA	NA	NA	NA	NA
PC O--35:5;0	0.849032	0.779482	NA	NA	NA	1.0112	NA	0.735054	NA	0.664582	NA	NA	NA	NA	NA	NA	NA	NA	NA	NA	NA	NA	0.736225	NA	0.857759	NA	NA	0.72188	NA	NA	NA	NA	0.702852	NA	NA	1.00922	NA	NA	NA	NA	NA	NA	NA	NA	NA	NA	NA	NA	NA
PC O--36:2;0	NA	NA	NA	NA	NA	NA	NA	NA	NA	NA	NA	NA	NA	NA	NA	NA	NA	NA	NA	NA	NA	NA	NA	NA	NA	NA	NA	NA	NA	NA	NA	NA	NA	NA	NA	NA	NA	NA	NA	NA	NA	NA	NA	NA	NA	NA	NA	1.00642	0.77805
PC O--36:3;0	3.45573	2.5384	2.77738	2.19047	2.95727	2.30327	2.51446	2.91815	2.25145	2.69912	2.3158	NA	3.04307	2.61967	2.70053	NA	2.59186	2.71943	2.39501	2.62279	3.18344	2.63775	3.01647	2.49698	2.28103	NA	2.35911	2.58984	2.52214	2.22831	2.35675	2.26535	2.27941	2.13155	2.54861	2.49539	2.37184	2.55196	2.2074	3.15196	2.30837	2.92902	2.69321	2.65245	2.43843	2.49954	2.45607	2.99091	NA
PC O--36:4;0	15.6124	15.5186	15.3517	15.9424	16.1986	15.9568	15.1681	16.6696	16.2493	15.5068	16.3073	16.3531	16.964	15.0437	16.1573	17.2373	16.8309	15.8894	16.9443	16.712	15.3209	16.1879	16.3853	16.1494	17.3335	16.5818	16.5019	16.8733	16.3998	17.2944	15.1325	16.4338	16.0265	14.3102	17.07	18.0627	16.5941	16.4773	17.6567	16.1626	17.1104	15.4175	16.814	16.5437	15.291	16.9245	16.6564	16.7281	17.7879
PC O--36:5;0	14.1955	14.1279	14.1378	14.3107	13.6796	13.4029	13.0473	14.1745	13.8495	13.3164	13.3536	13.7101	14.9713	13.119	13.26	14.1795	14.9695	14.5839	14.4518	14.279	13.9737	15.0144	14.4947	13.9917	14.6573	13.9975	14.1696	15.5933	14.7532	14.0591	14.1114	13.7305	14.9799	11.2044	14.6563	14.312	13.8464	13.0394	14.7563	13.9312	14.5035	13.9906	14.4854	13.8811	13.434	14.8277	13.9785	14.588	14.2584
PC O--38:4;0	5.35597	4.92966	4.84233	5.49928	5.35636	5.23648	5.08386	4.99459	6.09189	4.98383	5.21515	5.2007	4.9967	4.79813	5.08096	5.15755	5.46943	5.58403	5.26218	5.33235	4.96069	5.40025	5.54908	5.2635	5.22588	5.20701	4.91561	5.50276	5.31643	5.05968	4.69144	5.3192	5.33316	4.49718	5.36254	5.224	4.45101	4.93372	5.71476	5.39594	5.63867	5.47137	4.56425	5.04017	4.92088	5.4229	4.52136	4.96995	5.31929
PC O--38:5;0	15.6277	15.5238	14.5469	15.3084	15.3127	15.2252	15.0672	16.5506	15.0939	15.2746	14.2913	14.9262	15.2419	14.5559	14.6791	15.8243	18.2682	15.6352	15.4576	15.6931	15.7729	16.1489	16.1105	14.5325	15.3037	15.9081	16.018	16.8916	14.8419	15.8787	15.8337	16.0329	15.8166	13.7836	16.7442	16.4203	15.9432	15.648	15.5924	15.4967	16.2051	15.3457	16.5761	15.7068	14.6354	16.3634	15.6864	17.1679	16.7422
PC O--38:6;0	6.69624	6.19475	6.03767	6.4001	6.64946	6.17471	6.08532	6.57372	6.70713	5.66828	6.67033	6.32978	6.64646	6.15679	6.51129	6.74659	6.49539	6.80701	6.45409	6.57222	6.50096	6.85629	6.65718	5.92399	7.38999	6.30729	6.33128	6.71132	6.68607	6.0726	6.24079	6.99113	6.73996	5.93496	6.40112	6.98719	6.45521	6.74657	6.62212	6.90398	6.35232	6.98883	7.15746	6.23106	6.30717	6.79695	6.41486	6.72026	6.58193
PC O--38:7;0	NA	NA	NA	NA	NA	NA	NA	NA	NA	NA	NA	NA	NA	NA	NA	NA	NA	NA	NA	NA	NA	NA	NA	NA	2.70969	NA	NA	2.86645	NA	NA	NA	NA	3.35594	NA	NA	NA	NA	2.84366	NA	NA	2.76557	NA	2.37178	NA	NA	NA	NA	2.88897	NA
PC O--40:5;0	1.90729	1.03113	1.78028	1.65786	1.16725	1.57622	1.45833	1.45877	1.18746	0.957984	1.08605	1.88647	1.37065	1.15607	1.84232	1.61097	1.63854	1.3625	1.75487	1.30272	1.40299	1.70144	1.95526	1.27927	1.09302	1.37927	1.4192	1.31216	1.67539	1.28543	0.831666	1.49112	1.30839	1.24702	1.26164	1.51445	1.34295	1.13253	0.905886	1.24271	1.27005	NA	1.29697	0.822437	1.04466	1.05849	1.1654	1.59399	1.74932
PC O--40:6;0	1.90247	1.56976	1.32135	1.72827	1.48588	1.98277	1.36193	1.09533	1.71539	1.35007	1.41487	1.93116	1.79537	1.61813	1.79376	1.49517	1.81222	2.23664	0.959185	1.95463	1.74938	1.18767	1.66955	1.21372	1.55491	1.55038	1.04325	1.65474	1.18714	1.42126	2.11415	1.95598	2.09513	1.4008	1.44913	2.84747	1.51067	1.53883	1.79313	1.68087	1.70578	1.76192	1.64426	1.41724	1.34419	2.04443	1.89444	1.12547	1.77756
PC O--40:7;0	1.83182	1.45407	1.16537	1.30355	1.55866	1.74625	NA	1.31552	1.09164	1.50041	0.8806	1.6124	1.48424	1.16581	1.76142	1.23806	1.42837	1.40533	1.04458	1.07013	1.54792	1.4627	1.65825	1.23154	NA	1.31496	1.62274	1.55972	1.40825	0.916379	1.43904	1.61106	1.57387	1.05914	1.47462	1.58494	1.36887	1.32164	1.60407	0.93478	1.10705	1.08646	1.97087	1.51433	1.45421	0.949013	1.74366	1.31939	1.17298
PC-32:0;0(16:0;0-16:0;0)	7.62866	8.50373	7.81463	8.33874	8.03	8.27823	7.89537	7.67121	7.80425	7.56595	7.9017	7.09875	8.52433	7.40028	7.39482	7.80966	7.99515	9.1503	7.94148	8.54371	7.4202	8.20176	7.70752	7.53621	8.07501	7.88493	8.7047	7.84252	8.81255	8.28319	7.46482	8.38905	8.25117	6.66829	9.02055	8.33461	8.07069	7.66243	7.79416	8.04626	8.15839	7.79594	9.22974	6.98969	7.34333	6.67479	7.51875	7.93635	8.50849
PC-32:1;0(14:0;0-18:1;0)	4.14503	4.76393	3.95137	2.80743	3.97163	3.88692	NA	5.05674	3.96974	4.01762	4.98234	4.26699	4.86707	4.0937	4.44832	4.91798	4.40904	3.98528	3.20822	4.19121	3.40558	4.25923	3.99522	3.05227	NA	3.52335	3.62527	4.6001	3.57356	3.91131	3.39688	3.64862	NA	4.6158	4.52242	3.93816	3.57963	3.79776	4.01092	4.20898	5.54483	3.90503	5.19245	4.11771	5.07858	4.89785	4.041	4.80335	4.64346
PC-32:1;0(16:1;0-16:0;0)	13.1237	13.9912	14.7693	15.7172	14.947	13.674	15.9278	14.7859	14.8562	13.482	13.8376	14.7831	14.0098	15.1154	13.8844	16.0071	15.8578	14.8617	16.8797	14.7775	14.9965	17.0454	14.7517	15.6425	19.3618	13.9256	15.1289	15.5588	15.2467	15.3	15.344	15.497	17.6611	12	14.5676	14.5334	15.1946	16.0289	16.1698	14.8827	14.1251	15.0046	14.3218	15.161	12.4551	14.0257	15.0047	14.8989	16.5541
PC-32:2;0(14:0;0-18:2;0)	5.32121	5.25418	5.51954	5.01601	5.39713	5.30112	NA	5.41584	5.64923	NA	NA	5.14227	5.73786	5.0548	5.22582	NA	5.28176	5.92341	NA	5.33419	5.12614	5.66896	5.60383	4.55603	5.73534	4.88451	5.18728	5.34523	5.8164	5.56988	NA	4.7742	5.19642	NA	5.23302	5.29822	NA	NA	5.27732	4.90513	5.5358	5.70882	5.36252	5.10332	5.18925	NA	5.35899	5.18878	5.14945
PC-34:0;0(16:0;0-18:0;0)	23.3827	24.263	20.0819	23.42	22.9325	16.5188	24.1452	24.7982	20.7991	15.0319	15.4687	20.3284	21.0979	18.3089	21.3026	19.1851	24.9404	18.2393	20.6671	23.9988	18.8725	22.9824	18.6678	15.4569	20.2637	17.8447	22.682	20.2842	20.9043	17.4817	21.948	21.5701	20.9263	19.9393	21.8403	19.5099	21.5886	20.1562	20.7965	21.4606	19.581	23.2638	20.6434	17.5791	19.832	21.0583	22.1199	24.1363	18.5645
PC-34:1;0(16:0;0-18:1;0)	135.535	136.274	133.497	132.629	136.592	133.893	136.826	141.602	132.329	125.684	133.702	136.829	142.505	126.436	129.881	133.358	147.007	136.766	139.266	144.422	131.083	144.88	141.266	130.777	141.529	134.38	141.912	143.815	139.945	140.707	133.783	142.782	142.809	122.511	144.073	138.278	141.299	135.395	138.696	142.473	150.729	134.715	147.089	137.489	127.302	146.007	142.893	146.435	145.864
PC-34:2;0(16:0;0-18:2;0)	577.656	577.927	566.911	573.995	583.807	576.775	549.468	601.365	573.725	538.227	573.466	585.911	602.003	549.228	565.021	589.063	625.729	595.315	595.879	604.749	560.698	598.294	590.842	549.185	585.311	564.476	591.117	610.118	596.65	587.184	569.081	585.917	593.652	516.179	607.129	596.767	589.196	577.533	596.15	588.497	611.774	573.812	600.358	575.772	552.821	600.443	596.845	609.798	601.674
PC-34:2;0(16:1;0-18:1;0)	4.8675	6.24766	5.5088	5.32869	6.11542	7.64692	6.54772	5.95949	4.92035	6.54858	7.26053	5.99764	6.77894	5.32542	7.13418	7.12537	7.12929	5.49673	5.27933	6.72499	5.34286	5.98198	7.77093	5.42853	8.87132	4.57998	7.52681	4.54047	6.29392	8.43243	5.94902	5.43923	7.15829	5.03359	5.33504	5.44562	5.61477	5.19658	6.14355	5.16999	5.67323	5.80319	6.38998	5.51355	6.05644	6.24317	7.26643	5.86847	5.9251
PC-34:3;0(16:1;0-18:2;0)	8.21275	8.55931	6.60644	7.89478	7.89063	7.76931	6.82227	9.67696	6.96463	6.0884	8.06483	NA	7.44499	7.40575	8.51536	8.45906	8.67921	8.33199	7.65889	8.87776	7.19727	8.95859	7.6255	7.71293	7.40439	7.45822	8.81895	8.31023	8.78294	8.00158	6.92041	7.14661	6.27894	6.81254	8.39199	7.02549	7.51967	6.78505	7.02138	8.42746	8.50133	7.52291	7.75549	7.3681	7.74244	6.98583	7.8914	7.99073	7.71553
PC-34:3;0(18:3;0-16:0;0)	8.2865	8.48017	9.94257	8.95136	8.99958	8.20828	8.65673	7.87973	9.61683	9.22691	7.751	16.7045	9.64497	8.75789	8.11632	7.79447	8.46107	9.02996	9.05269	8.73447	8.57471	9.66521	9.54882	8.21671	9.91606	9.05098	7.68033	9.3118	9.21285	7.89381	9.25693	9.98253	10.0885	8.47749	9.52327	10.1212	9.96011	9.7723	9.409	8.64325	8.9059	8.64187	9.68209	8.37162	8.31535	10.1191	9.82648	9.19617	9.34859
PC-36:2;0(16:0;0-20:2;0)	5.11988	NA	8.90798	5.44826	NA	8.32509	7.60559	7.6959	6.15089	NA	6.42384	5.82899	6.92558	6.35051	7.01707	6.28555	7.84779	7.45913	8.69735	7.80847	6.46213	5.1648	8.26522	7.89176	7.09837	6.24309	NA	9.85033	7.93272	7.03734	6.08842	6.34813	8.20456	6.07082	6.33981	7.70658	7.17337	6.80725	6.66677	6.85945	6.90648	6.67456	7.82954	7.19776	6.96385	6.48826	6.82745	NA	7.73396
PC-36:2;0(18:1;0-18:1;0)	19.6664	17.7133	16.8227	18.6544	22.1515	18.7253	18.2836	18.2598	17.9796	17.2835	19.6974	17.2188	19.5613	15.8777	17.8117	19.2225	20.7713	18.1248	18.6253	20.6207	17.8211	20.3101	19.2214	18.5684	17.6607	20.0107	21.7784	19.3031	17.9093	19.6801	16.7908	20.7268	19.2266	16.6375	20.4944	20.6854	18.3728	17.0018	19.8823	19.0861	20.4147	17.441	19.1847	18.5418	18.0072	19.654	18.2872	19.4937	18.6929
PC-36:2;0(18:2;0-18:0;0)	260.193	263.491	252.912	249.29	256.504	255.426	245.694	265.606	257.636	247.853	250.26	256.08	263.737	245.239	249.035	258.584	274.146	256.41	261.275	265.191	247.727	260.494	259.785	241.606	261.244	252.48	264.28	270.959	264.307	258.599	255.549	262.364	263.788	227.86	271.365	263.249	258.862	256.289	264.82	260.414	271.421	262.121	263.221	256.5	243.697	264.104	266.53	276.862	271.527
PC-36:3;0(16:0;0-20:3;0)	53.5727	57.2514	51.5405	51.4877	52.9092	51.2484	50.201	54.277	53.1734	51.4224	52.9642	50.2065	55.3025	49.3899	52.0398	54.6843	56.6909	55.1363	54.7948	56.0808	51.0516	56.0678	53.7713	51.1392	54.7963	51.2347	57.239	56.7792	55.66	53.6987	52.0983	53.8586	53.3353	50.2731	56.602	55.255	53.9827	53.6694	55.821	52.3932	58.1178	55.2528	54.9245	52.2187	50.633	55.5147	54.2215	56.2712	52.5957
PC-36:3;0(18:2;0-18:1;0)	52.0036	49.3987	48.7509	49.7748	50.8504	48.9863	52.2594	54.8382	55.0312	48.1489	48.6816	53.0896	53.4736	49.497	50.029	50.471	54.7399	51.2198	52.4257	56.21	48.9267	53.6497	56.4075	50.6085	52.2125	47.9355	52.8277	55.2604	53.4711	53.4683	51.5814	53.3759	56.4759	45.7085	57.0419	53.1638	53.001	51.3506	52.2898	54.2693	54.3508	49.9737	50.829	50.9713	49.9381	54.7026	53.2858	53.2548	54.5597
PC-36:3;0(18:3;0-18:0;0)	NA	NA	NA	NA	2.00749	1.16048	NA	NA	1.76264	1.365	1.79677	1.15297	NA	NA	1.64683	1.19576	1.77022	1.70013	1.33766	NA	1.67778	1.83761	1.73129	1.67343	1.7085	1.42792	NA	1.39751	1.67214	NA	1.60792	1.53575	NA	NA	1.33936	1.94025	1.88206	1.92111	1.46583	1.47976	1.88079	NA	1.23223	1.64741	1.67263	1.64336	2.35469	1.64512	1.34465
PC-36:4;0(16:0;0-20:4;0)	225.768	223.59	219.382	225.283	227.288	227.348	210.056	231.634	225.086	204.139	224.915	226.503	233.333	213.153	217.235	231.394	243.202	221.461	234.592	232.833	214.995	237.262	231.365	215.765	228.634	222.724	224.89	235.225	229.129	233.244	218.155	229.458	230.626	194.966	235.453	236.865	231.321	225.04	236.124	230.094	240.487	225.941	235.889	227.378	214.224	235.318	231.651	237.194	236.66
PC-36:4;0(18:2;0-18:2;0)	41.1794	44.3608	42.8375	45.001	43.391	43.6724	43.5991	48.2248	39.3941	43.7696	45.3799	43.2447	45.5411	42.5568	43.6342	45.7434	50.0486	49.5245	44.3312	48.99	42.5152	43.7002	45.6629	38.8071	44.6225	41.7712	47.3619	47.1177	46.615	40.4733	45.3769	44.4317	40.2856	42.2763	47.9542	43.3985	43.5502	44.5572	42.7506	43.2848	48.4653	41.8738	45.9269	39.7527	40.6582	47.1324	44.3727	44.3654	45.4876
PC-36:5;0(16:1;0-20:4;0)	NA	NA	NA	NA	NA	NA	NA	NA	4.92927	NA	NA	NA	NA	NA	NA	NA	NA	NA	NA	5.84601	NA	NA	NA	NA	NA	NA	NA	NA	6.23598	4.45909	NA	NA	5.03781	NA	NA	4.21929	5.2285	NA	NA	NA	NA	5.93445	NA	NA	NA	3.32032	NA	NA	NA
PC-36:5;0(20:5;0-16:0;0)	29.3134	29.4459	28.1521	30.1727	28.3508	29.4633	28.2285	30.1476	23.8416	27.5554	28.9548	29.8746	31.0508	28.8811	29.1928	30.2726	31.5714	29.5894	30.5182	25.1081	29.1687	31.3753	30.8489	27.3524	30.1594	28.4981	30.6858	31.2698	24.0008	26.3735	29.6077	29.344	24.5314	26.6951	30.4469	26.4506	25.6643	30.0433	30.7979	30.1581	30.8783	22.5136	30.6885	29.0149	28.4985	27.3034	29.7216	30.8581	31.6218
PC-38:3;0(20:3;0-18:0;0)	17.3903	16.5198	16.8639	17.455	16.6165	16.4363	15.5602	16.8771	15.7341	15.0013	16.5526	15.6474	17.7377	14.7325	16.2775	16.5008	16.8454	16.9361	15.4706	18.2504	15.3216	18.2077	17.9061	14.5577	15.1517	15.3169	16.7428	16.8548	15.9737	15.6643	16.0949	17.0735	16.4009	15.6384	16.4276	14.8594	16.1846	14.2093	15.6547	15.588	15.8876	17.1552	14.3496	16.4055	16.652	15.7774	15.7153	16.5635	15.5751
PC-38:4;0(16:0;0-22:4;0)	9.00412	4.8724	6.12926	5.06245	NA	7.14485	4.10568	5.63671	5.47287	5.18244	3.17213	9.22229	5.30938	NA	9.66598	8.35945	8.256	6.35518	5.35082	8.85895	5.27907	6.47176	3.88291	8.07258	7.84571	7.4018	5.84586	6.12789	7.43669	9.06641	3.66628	7.47844	NA	5.51885	6.18458	7.17581	6.33997	6.18211	9.0602	NA	8.66444	3.81005	8.58187	9.41462	6.39408	6.87136	8.68372	5.61275	8.873
PC-38:4;0(18:1;0-20:3;0)	10.688	10.843	8.33504	8.25848	13.5279	7.74156	9.77407	12.6196	13.5934	7.72215	8.25008	11.931	13.7498	11.3616	10.7991	13.4421	10.4827	11.6168	11.3298	11.9552	10.8553	12.8295	8.97384	9.14447	13.4476	12.326	9.70671	13.7159	10.7428	10.4932	12.5819	12.5713	13.2926	8.55031	13.6817	11.3788	11.4438	11.6242	11.9184	10.6403	10.8927	12.501	12.3896	8.32409	11.929	11.2213	12.3252	9.85073	14.0277
PC-38:4;0(20:4;0-18:0;0)	105.455	107.918	106.81	107.277	111.246	109.109	107.515	111.076	107.009	102.495	108.654	100.925	107.176	104.796	100.714	107.725	115.142	106.02	110.7	108.709	106.159	107.463	115.18	100.627	106.428	103.746	110.335	112.785	110.525	103.814	105.134	102.886	114.411	96.004	111.228	110.44	108.381	106.11	107.875	114.326	111.294	109.911	108.052	105.129	101.196	111.376	105.583	114.41	110.358
PC-38:5;0(16:0;0-22:5;0)	23.0749	21.623	18.0424	18.9791	18.9687	18.3654	18.7035	16.4404	21.9297	17.8598	16.4462	22.4504	22.2424	16.5179	17.7854	19.1313	18.0199	20.489	16.1341	18.5721	14.6593	18.8298	20.7589	16.5913	19.1718	18.7699	20.2211	17.8903	19.3581	19.9723	18.0327	NA	18.219	17.6302	21.0557	29.8182	33.8156	17.1837	16.4486	18.4499	14.5508	24.966	17.9388	16.7953	17.6636	18.4445	19.8758	20.0915	18.0757
PC-38:5;0(18:2;0-20:3;0)	NA	NA	NA	2.83468	2.22074	3.80667	NA	3.19519	3.41701	2.14557	3.18958	NA	NA	2.42949	2.93034	NA	1.88801	2.84586	3.0231	NA	3.99756	2.38944	NA	3.39056	4.75068	2.20475	NA	4.35553	NA	2.8704	2.95079	NA	3.9221	2.8903	NA	NA	5.60111	NA	2.74043	2.12316	4.75048	NA	4.10995	2.71951	NA	2.32536	2.52743	2.024	2.57585
PC-38:5;0(20:4;0-18:1;0)	24.3454	24.249	19.4113	17.4343	17.5119	22.3211	19.0708	19.0597	18.9119	18.5565	18.9165	23.8717	27.3503	18.6043	19.5655	20.3936	21.9574	24.6005	22.8875	20.3988	18.661	19.9628	26.3777	18.2429	19.1164	19.381	19.6592	18.2067	19.4114	20.8278	18.6034	27.5803	21.1175	21.5911	21.8278	NA	NA	21.036	19.3511	18.6402	23.0822	20.4038	20.6629	18.7825	21.4654	19.8435	19.59	19.0118	20.249
PC-38:5;0(20:5;0-18:0;0)	NA	NA	5.83103	6.49624	6.6055	NA	6.41654	7.55104	NA	4.07339	6.83552	NA	NA	6.88694	5.38093	7.01016	8.57579	NA	5.04188	8.69247	6.57247	5.7514	NA	4.61533	3.8715	5.04844	7.4964	6.57558	8.23919	4.15711	6.49756	9.92199	6.64765	NA	6.65426	9.23095	8.30201	6.47908	8.03499	7.53779	6.15939	NA	5.09117	5.41104	5.03193	6.39423	5.69611	6.93257	6.93645
PC-38:6;0(16:0;0-22:6;0)	72.6661	69.9543	69.944	68.8966	66.8383	71.7393	59.3956	72.1212	71.5036	67.2949	67.3801	69.6876	72.925	62.3074	70.9272	73.6765	74.0248	70.1262	69.5061	66.9421	71.3333	66.1929	74.1334	65.8766	68.2643	70.0924	69.9263	75.8856	72.0524	71.7687	69.2992	70.3064	65.8563	55.977	76.5492	68.5566	69.7069	67.9852	71.7118	73.4896	70.1377	76.4558	68.7357	64.8097	62.0182	69.7357	72.7387	66.8054	67.8556
PC-38:6;0(18:2;0-20:4;0)	15.3609	18.4186	14.6973	16.6892	21.476	15.2636	22.925	16.6354	16.3985	15.1611	19.9172	17.3845	15.9636	20.2258	14.425	14.8734	19.8883	19.0571	19.1623	23.0078	14.1842	23.9625	17.021	17.946	20.1237	15.2412	19.3488	16.48	18.1585	19.8407	17.7669	18.7417	21.4299	19.2988	15.4909	21.1296	20.1753	18.3401	16.4118	15.4616	21.7714	10.4448	20.2008	19.733	19.673	19.7021	17.2691	23.0579	21.9068
PC-40:4;0(18:0;0-22:4;0)	NA	NA	NA	NA	NA	NA	NA	NA	NA	NA	NA	NA	NA	3.10696	NA	NA	NA	NA	NA	2.93124	NA	NA	3.11192	NA	NA	NA	NA	NA	NA	NA	NA	NA	NA	NA	NA	NA	NA	NA	NA	NA	2.9793	NA	NA	NA	NA	NA	NA	NA	3.47334
PC-40:5;0(22:5;0-18:0;0)	5.42642	NA	5.74231	NA	5.25361	5.28953	5.31691	5.78762	5.68786	5.92047	NA	NA	NA	4.99482	4.97127	5.98389	5.0962	5.03524	4.20483	6.52766	5.20916	4.82496	4.7744	5.04039	NA	4.37064	5.52749	5.74314	6.62914	5.00608	4.92871	5.17168	5.52092	4.91283	5.57917	5.84797	5.65982	4.9147	5.1887	4.95167	5.91282	NA	5.77931	5.69974	5.92039	5.89969	5.62846	5.41371	4.57233
PC-40:6;0(22:6;0-18:0;0)	25.0295	NA	NA	NA	24.0906	NA	NA	NA	NA	NA	NA	NA	25.3885	23.532	23.1789	24.242	NA	NA	NA	26.4322	23.1602	NA	NA	23.5265	NA	NA	24.8116	NA	NA	NA	NA	24.4362	25.1566	20.5164	NA	24.8735	24.1516	23.2602	24.6159	25.432	25.9673	24.7806	NA	23.4819	23.5457	25.6792	25.8177	23.9753	25.6963
PE O--34:3;0	2.039	2.22617	2.29189	1.9433	2.54595	2.07406	2.15514	2.40718	2.01666	1.90907	1.98898	2.28132	2.03799	2.02376	2.02037	2.09139	2.32569	2.24017	2.10499	2.44295	2.22221	2.01546	2.2696	2.20934	2.38121	2.14936	2.4264	2.38889	2.1679	2.20654	1.91325	2.13782	2.17546	1.80131	2.30037	2.35512	1.87039	2.14201	2.28957	2.01524	2.4601	2.09264	2.23159	2.09923	2.12772	2.38997	2.35116	2.08205	2.49322
PE O--36:3;0	3.53836	3.6797	4.00764	3.489	3.5199	3.65568	3.92296	3.8563	3.46938	3.54224	3.90262	3.66561	3.71255	3.53207	3.71257	4.02503	4.26704	3.98284	4.15436	3.68222	3.48766	3.75432	3.94414	4.09768	3.75147	3.43499	4.10435	4.12484	3.79078	3.95543	3.36126	3.85485	3.98899	3.42744	3.82816	3.77989	4.08592	3.66071	3.65124	3.86867	4.10962	3.8873	3.50296	3.79217	3.7531	4.02241	4.26109	3.71132	3.65644
PE O--36:4;0	2.32322	2.43187	2.33784	2.44741	2.65198	2.49516	2.38724	2.87729	2.34846	2.35361	2.68566	2.45428	2.60882	2.31963	2.46507	2.75566	2.89972	2.46325	2.8474	2.75182	2.44564	2.51847	2.53302	2.74726	2.56151	2.67624	2.56825	2.56454	2.35032	2.44222	2.93296	2.7797	2.81686	2.18928	2.41014	2.56333	2.68836	2.32695	2.58681	2.73431	2.45148	2.57684	2.6552	2.60505	2.33083	2.54855	2.27157	2.61054	2.85024
PE O--36:5;0	8.63716	8.44818	7.87612	8.14075	8.39511	8.47572	8.14256	8.54781	8.74932	7.54168	7.98211	8.40586	7.72821	8.1743	8.93265	8.53252	9.52354	8.55129	8.63096	8.63308	8.26662	9.07131	8.86823	7.99356	8.88083	8.70808	8.61191	8.63381	9.17285	8.37252	8.48065	8.71771	8.70735	7.00718	9.14373	8.99793	9.01322	8.52496	8.56903	8.30335	9.69942	8.53051	8.54159	8.78574	8.76842	8.99125	9.27119	8.96881	8.91697
PE O--36:6;0	0.638752	0.532113	0.604015	NA	0.403328	0.745252	0.446433	NA	0.444093	0.481211	NA	0.511426	0.50231	0.525853	NA	0.471096	0.67115	NA	0.672958	0.506004	0.420405	0.497159	0.470011	0.443684	0.455192	0.609601	NA	0.461662	0.469632	NA	0.633841	NA	0.396453	0.327541	0.378582	NA	0.364613	0.529022	0.55384	NA	0.531465	0.449666	0.887308	0.337824	NA	0.449458	0.450191	0.537208	0.479589
PE O--38:4;0	1.27789	1.09957	1.07743	1.38263	1.14905	1.1906	0.747615	1.45201	1.09782	1.08376	0.796204	1.32236	1.42942	1.11915	1.23231	1.41243	1.32305	0.876653	1.23212	1.09671	0.910751	1.12979	0.892105	1.38823	0.875301	1.00136	1.43314	1.27513	0.787216	1.0308	0.811228	1.04719	1.32918	1.09881	1.04467	1.26527	1.27701	1.19344	1.17071	1.20393	1.04632	0.890568	0.760249	1.28345	1.03128	1.24446	1.19104	1.22251	1.21871
PE O--38:6;0	11.9637	10.8579	11.249	11.0524	11.7858	11.5963	10.9981	12.1411	11.6514	10.6214	11.5547	11.2647	12.0876	11.0205	11.5152	11.8887	11.5952	11.6362	11.4066	11.8522	10.6341	11.3587	12.1191	11.4277	11.3877	11.6842	11.993	12.2605	12.0215	12.1031	11.6819	11.9467	12.9101	9.46073	11.8926	11.9447	11.6745	10.9724	11.8344	11.9319	12.5128	11.2198	11.7903	11.3786	10.6819	12.1727	11.9039	11.4426	13.089
PE O--38:7;0	5.55428	5.48008	5.59103	5.256	5.82808	5.48977	5.42196	5.4533	5.95151	5.1861	5.18883	5.62103	5.61919	5.21407	5.83635	5.89516	5.85524	5.92012	6.0468	5.52491	5.32901	5.48562	5.89698	6.19443	6.36335	5.50461	5.62477	6.0764	6.06725	5.74727	5.38641	5.2638	5.92881	4.70178	6.31205	5.58791	5.53528	5.59885	5.6781	5.72167	5.99376	6.26792	5.65013	5.776	5.51457	5.55436	5.90457	5.69993	6.20096
PE O--40:5;0	0.795641	0.231828	NA	0.43844	0.268626	0.642353	0.990812	NA	NA	NA	NA	0.924375	NA	NA	0.808561	NA	NA	NA	0.476155	0.905958	NA	0.42986	NA	NA	NA	0.567671	0.73197	0.13504	NA	NA	NA	NA	NA	NA	NA	NA	0.628762	0.549324	NA	0.614274	NA	NA	NA	NA	NA	NA	0.587702	NA	NA
PE O--40:6;0	3.0545	3.34299	NA	NA	3.49891	NA	3.21986	NA	3.20092	NA	NA	NA	NA	NA	NA	4.28978	NA	NA	NA	NA	NA	NA	NA	NA	NA	NA	NA	3.44823	NA	NA	NA	NA	3.60519	3.16602	NA	3.85479	NA	NA	NA	NA	NA	3.07696	NA	NA	NA	NA	3.37336	NA	NA
PE O--40:7;0	4.37231	4.30445	4.24806	4.27028	4.9559	4.458	4.04306	4.62771	4.52593	4.55981	4.38103	4.49446	4.5608	3.9516	4.48557	4.81437	5.11914	4.89855	4.53369	4.29152	4.22504	4.61222	4.36976	4.2782	4.47722	4.88403	4.8079	4.99127	4.5669	4.7509	4.28169	4.58846	4.82294	3.97856	4.50235	5.02215	4.58189	4.30946	4.62947	4.92897	4.98274	4.60519	4.39426	4.61662	4.39461	4.38415	4.30624	4.63004	5.1544
PE O--40:8;0	2.22104	2.12804	2.16543	2.0666	2.29363	2.25442	1.89073	2.29894	2.27392	2.09971	1.83641	2.25553	2.35762	2.32914	2.48094	2.23377	2.41046	2.34494	2.31633	2.45332	2.33481	2.15977	2.62581	2.33082	2.39765	2.16481	2.37275	2.15957	2.23701	2.38706	2.25461	2.36391	2.57104	2.10727	2.48732	2.37927	2.46319	2.1892	2.12259	2.33511	2.74779	2.0325	2.37617	2.2456	2.21525	2.51362	2.39626	2.19592	2.27494
PE-34:1;0(16:0;0-18:1;0)	0.863693	NA	NA	NA	1.20174	NA	NA	1.12112	NA	NA	0.961475	0.940594	0.908463	NA	NA	NA	1.03318	NA	1.17653	NA	NA	NA	0.77255	NA	NA	NA	NA	1.18287	NA	0.907169	NA	NA	NA	NA	NA	NA	NA	NA	0.901495	NA	NA	1.02043	1.07167	NA	NA	1.25166	NA	NA	1.29696
PE-34:2;0(16:0;0-18:2;0)	2.58077	NA	2.64725	2.47509	2.43769	2.38885	NA	NA	2.5037	2.32084	2.21203	2.62892	2.56264	NA	2.0901	2.546	2.66379	2.50696	2.41202	2.61643	2.47326	1.88463	2.70385	2.09873	NA	2.44039	2.90568	2.34402	2.39373	2.29321	NA	2.59286	2.59394	2.37368	2.70732	2.78271	2.72317	2.42876	2.69697	2.45306	2.70104	2.35555	2.69767	2.05723	NA	2.6706	2.02921	2.657	2.19312
PE-36:2;0(18:2;0-18:0;0)	6.91131	8.01741	NA	NA	8.30191	8.08319	8.47864	9.2514	8.50783	7.46234	NA	7.99765	7.46781	8.22261	8.26498	7.38121	NA	7.22911	8.09212	8.27405	7.89348	6.60436	6.97803	7.52822	7.69695	9.17039	8.57015	8.0455	8.14056	7.81833	7.72857	8.26877	8.57281	6.78467	7.36852	8.15635	8.16135	6.87144	7.96809	6.87767	8.39474	7.48023	8.36164	9.34308	7.24962	8.12017	7.52284	8.07594	7.53883
PE-36:3;0(18:2;0-18:1;0)	1.31588	1.0672	1.1363	NA	NA	NA	1.09129	1.44054	NA	NA	1.02223	NA	NA	NA	1.01815	1.22831	1.44865	1.17105	0.999663	0.841355	NA	1.1657	NA	NA	NA	NA	NA	1.07963	NA	1.08898	NA	NA	1.57799	1.06149	NA	NA	NA	NA	0.87257	1.16403	1.35543	NA	1.03745	NA	NA	0.843848	1.08322	NA	NA
PE-36:4;0(16:0;0-20:4;0)	NA	NA	4.18831	3.8693	4.01883	4.06338	NA	4.09805	4.02411	3.81953	NA	3.96089	4.6247	3.75032	3.92011	3.76483	4.31821	3.92905	3.91106	4.09974	4.13378	3.83228	NA	4.08171	3.83743	3.99455	4.34215	NA	4.35373	4.02951	NA	4.36593	4.12183	NA	NA	4.53388	3.79377	NA	4.21819	4.47712	4.50728	NA	4.22855	3.91228	NA	4.81388	NA	4.43891	4.22459
PE-38:4;0(20:4;0-18:0;0)	10.4168	9.64281	10.22	9.53149	10.0606	10.2978	10.1434	10.3388	10.2212	9.0159	9.97879	9.86762	10.2415	9.92658	9.83866	10.5141	10.696	10.9202	10.2305	9.91173	9.75234	10.7108	10.5639	9.50675	10.0268	10.3688	10.6138	10.0581	10.6419	10.1139	9.83871	10.5479	11.4395	8.36607	10.2998	10.6111	10.8965	10.4644	10.4784	9.85337	10.9024	10.036	9.57693	10.8514	9.44835	10.1913	11.0435	10.1135	10.7028
PI-34:1;0(18:1;0-16:0;0)	1.91781	1.99641	2.30008	1.8597	2.08684	1.98143	2.08414	2.03318	2.18494	1.87127	2.25539	2.01538	2.0243	1.76094	1.99434	2.18573	1.71716	2.02974	1.97643	1.93914	1.88181	2.04663	2.06033	2.10118	2.2791	2.04793	2.13072	2.0551	2.15666	2.06156	1.90517	2.28601	2.06679	1.89752	1.96475	1.99873	1.88297	2.08802	2.29492	2.35889	2.20154	2.06745	2.04688	2.0036	1.93782	2.0819	2.09618	2.21478	1.69081
PI-34:2;0(17:1;0-17:1;0)	NA	NA	NA	NA	0.294003	NA	NA	NA	NA	NA	NA	NA	NA	NA	NA	NA	NA	NA	NA	NA	NA	NA	NA	NA	NA	NA	NA	NA	NA	NA	NA	NA	NA	NA	NA	NA	NA	NA	NA	NA	0.177354	NA	NA	NA	NA	NA	NA	NA	NA
PI-34:2;0(18:2;0-16:0;0)	1.4717	1.52726	1.43898	1.54003	1.19249	1.58553	1.23119	1.5789	1.34358	1.42406	1.49208	1.37597	1.58902	1.51304	1.57456	1.34523	1.48297	1.57866	1.64312	1.60118	1.48154	1.54203	1.49569	NA	1.41202	1.50925	1.56706	1.54088	1.5471	1.65422	1.5188	1.40775	1.47269	1.4787	1.48221	1.43069	1.44585	1.62336	1.34275	1.47848	1.42083	1.5565	1.47415	1.51835	1.25444	1.7294	1.54758	1.42078	1.15805
PI-36:1;0(18:0;0-18:1;0)	1.49499	1.57568	1.65223	1.58378	1.55995	1.55041	1.61352	1.81955	1.64138	1.48896	1.61206	1.35475	1.70983	1.47758	1.66714	1.54943	1.75198	1.59695	1.54475	1.62645	1.59307	1.55412	1.40668	1.43665	1.76526	1.67111	1.52868	1.68524	1.70972	1.49601	1.53625	1.52497	1.93402	1.59197	1.6698	1.58059	1.59671	1.58356	1.55053	1.62183	1.76652	1.75063	1.66078	1.47362	1.52407	1.76217	1.74017	1.71005	1.48779
PI-36:2;0(18:0;0-18:2;0)	4.10439	3.80726	4.23441	4.36302	3.89472	3.98894	4.28673	4.26012	3.82208	3.97975	4.36068	4.27997	4.05756	4.31672	3.85621	3.64548	4.24022	4.04892	3.9786	4.71166	4.19779	3.7039	4.386	4.19391	4.46764	4.48329	4.31299	3.76022	4.40962	4.24167	4.38363	4.05539	4.46949	3.99909	4.37946	4.14415	4.40315	3.83167	4.60365	4.05931	4.15239	4.55763	4.41537	4.05768	4.12757	4.0909	4.46675	4.58986	3.75741
PI-36:4;0(18:2;0-18:2;0)	NA	0.740017	NA	NA	0.766502	0.934363	NA	NA	NA	NA	NA	NA	NA	0.470619	NA	NA	NA	NA	NA	NA	NA	1.19722	NA	0.862077	NA	NA	NA	0.669203	0.462174	NA	NA	NA	NA	NA	NA	NA	1.02262	NA	NA	0.486772	NA	NA	0.488419	0.602226	NA	0.694446	0.742272	0.972747	0.665507
PI-36:4;0(20:4;0-16:0;0)	NA	2.50357	3.31242	NA	2.46807	2.06681	NA	3.25413	NA	3.0387	3.48956	3.22797	NA	2.59777	NA	3.4259	3.5671	NA	3.34591	3.59729	3.35215	2.34681	3.21652	2.56983	3.47983	3.22787	NA	2.51484	2.71364	3.3367	NA	3.40703	NA	3.22034	3.20152	3.58178	2.75491	3.52072	3.20222	2.69506	3.72002	3.11354	2.68548	2.63762	3.19352	2.77272	2.80016	2.4567	2.22915
PI-38:4;0(18:0;0-20:4;0)	22.5873	22.3929	22.8909	21.933	22.3194	22.3562	21.7475	22.8524	22.799	21.5486	22.6353	22.0636	22.8001	21.7076	22.4299	22.4165	22.375	22.504	23.041	23.5949	22.3527	23.1752	22.0624	22.106	22.9276	23.2874	23.1636	23.9053	23.4407	22.616	22.1515	22.8503	23.2753	20.6027	23.8808	22.9509	23.4766	22.8902	23.7598	24.0464	23.9479	23.437	23.07	22.7386	20.9489	24.4313	23.6851	23.8036	19.4633
SE-41:1;0(27:1;0-14:0;0)	23.8259	18.4609	19.17	20.0449	17.8193	19.4284	19.6034	21.5011	19.4988	18.3993	20.9083	20.9187	19.7095	19.8237	20.2854	20.6658	21.2401	18.9952	20.597	20.1998	19.2905	20.3618	17.4304	19.8662	20.7213	21.4751	19.3962	20.5457	20.2963	20.2823	20.0825	20.6601	20.6744	16.9018	21.4285	20.4082	20.5525	21.2203	21.0151	22.152	21.4282	19.6266	19.5713	20.4978	17.8425	20.0374	20.5416	20.1992	21.2595
SE-42:1;0(27:1;0-15:0;0)	18.2045	5.83308	5.9592	5.13306	4.68924	4.52569	6.49591	6.13784	5.62038	6.11682	5.16853	8.9204	5.50181	4.82964	5.5294	5.26206	5.72944	5.95259	5.40647	5.17871	5.46326	5.66127	5.30183	5.97031	4.99868	6.34248	5.33658	6.49592	5.16202	5.9786	6.56997	5.63674	5.49343	4.79796	5.49551	6.64596	5.94021	6.02881	6.01976	6.91586	5.93516	5.45556	5.59059	7.02596	5.59858	5.66828	5.79771	5.28684	6.29332
SE-43:1;0(27:1;0-16:0;0)	265.376	292.033	280.189	278.492	271.622	288.552	293.901	302.037	296.468	277.965	297.018	284.161	291.803	288.228	291.722	292.104	303.642	291.59	300.113	291.111	283.255	296.289	286.537	302.362	291.383	297.747	281.988	304.765	292.452	286.915	296.975	297.896	288.121	270.927	297.894	298.232	309.117	294.755	300.748	308.579	321.233	281.203	291.141	301.77	278.171	292.96	289.646	302.529	295.091
SE-43:2;0(27:1;0-16:1;0)	163.205	133.067	133.586	127.888	122.539	129.146	133.849	136.961	136.688	125.013	136.735	137.331	136.417	130.623	126.774	131.906	133.074	132.41	132.806	132.494	122.943	132.044	133.62	133.778	129.447	139.165	127.84	135.789	136.705	128.963	137.218	132.043	134.552	123.749	137.572	139.695	136.602	130.741	131.456	139.534	140.159	136.856	126.589	130.717	125.601	130.363	134.52	132.891	128.101
SE-43:2;0(27:2;0-16:0;0)	NA	NA	0.318102	NA	NA	NA	NA	NA	0.433626	NA	NA	0.393963	NA	NA	NA	0.27562	NA	0.33709	NA	0.404004	NA	NA	0.433378	NA	0.364267	NA	0.369657	NA	NA	0.378222	NA	0.299658	0.267794	NA	0.303849	0.424308	NA	0.481914	0.319059	NA	0.466475	NA	0.490744	NA	NA	0.44339	NA	NA	0.418635
SE-44:1;0(27:1;0-17:0;0)	9.5731	3.78436	4.26261	3.27834	3.32752	3.80443	2.84988	3.59411	3.50955	5.53085	4.51768	4.92645	4.31778	4.16187	3.48812	3.8752	4.07467	3.65389	3.58786	4.04023	2.61031	4.42036	3.84993	4.17457	3.69177	3.50128	3.80415	4.31233	3.68703	4.59298	4.14557	2.89588	5.09447	2.75514	4.7141	3.65793	3.81073	4.22378	3.56297	4.37446	3.22465	3.36297	3.44443	4.16619	3.59592	3.18383	4.47586	2.87162	4.12958
SE-44:2;0(27:1;0-17:1;0)	21.0899	11.4803	10.8061	10.6491	10.6425	11.2272	10.5527	11.0337	11.1104	9.48616	11.714	12.5223	10.1417	10.31	10.2914	9.70942	10.5082	11.0477	11.6899	10.394	9.61757	9.72863	12.4088	11.2834	9.60977	10.4957	10.2651	9.6635	10.1688	9.83536	10.5095	12.3986	10.0685	10.7697	12.3372	10.2668	12.6094	11.3782	10.3339	10.4589	13.5851	10.1755	11.6008	10.7966	9.33824	10.8763	9.35772	11.2469	9.93798
SE-44:2;0(28:1;0-16:1;0)	0.804257	NA	0.334648	NA	NA	NA	NA	0.346893	0.486484	0.579396	NA	NA	NA	0.385721	0.443597	0.232191	NA	0.453744	0.539318	NA	NA	0.19438	NA	NA	0.335455	NA	0.334713	0.336208	NA	NA	NA	NA	0.282146	NA	NA	NA	0.431234	0.412168	0.368918	0.378364	0.471092	0.462835	NA	NA	0.260283	0.402789	0.315863	NA	NA
SE-45:2;0(27:1;0-18:1;0)	537.052	566.2	560.859	536.196	520.498	552.692	560.899	578.872	565.16	539.152	573.903	545.586	574.724	525.535	551.022	564.852	569.458	548.664	567.235	572.706	533.138	559.087	572.346	562.1	545	585.931	542.107	573	571.322	551.404	563.868	572.855	573.715	540.623	581.216	578.247	582.781	559.889	564.899	572.909	600.84	584.31	551.236	544.369	544.131	548.63	561.924	566.387	536.129
SE-45:3;0(27:1;0-18:2;0)	2159.12	2396.28	2375.54	2268.34	2202.88	2317.75	2383.4	2418.56	2432.81	2268.99	2396.66	2345.95	2451.29	2296.68	2355.9	2354.74	2379.59	2330.78	2357.01	2414.37	2250.14	2317.26	2425.21	2352.88	2273.23	2457.86	2302.23	2408.8	2419.27	2279.56	2405.01	2384.11	2394.78	2271.22	2461.1	2413.18	2480.24	2356.84	2333.63	2404.63	2483.2	2524.75	2223.88	2301.4	2314.37	2255.75	2309.82	2330.62	2256.21
SE-45:4;0(27:1;0-18:3;0)	68.8983	75.1968	72.2486	69.3658	67.7561	70.902	73.3805	72.7967	74.3115	68.9982	74.079	73.7358	75.3608	71.489	71.332	72.9391	75.3864	71.2804	73.1531	75.5286	67.0059	74.3662	74.6676	72.1731	68.145	73.4494	69.7706	74.3318	75.0133	69.5122	75.2396	74.3601	74.7384	67.5417	77.2391	75.7402	75.7976	72.0684	71.0715	75.6495	75.6224	77.7604	70.1507	70.9666	71.04	71.4644	71.051	69.9712	70.1031
SE-45:4;0(27:2;0-18:2;0)	2.65129	2.46478	3.26688	2.77335	3.46554	2.64214	3.20207	3.01627	3.19842	3.50762	3.59929	2.47861	3.58289	3.33364	3.18781	3.74263	2.80973	3.06128	3.54823	3.22865	2.85668	3.27926	2.75951	3.68858	3.0935	2.93197	3.14795	2.5631	3.44598	3.01831	3.21631	3.39009	3.48717	3.12129	3.7825	3.46185	3.2661	2.80741	2.5789	3.10828	3.57562	3.75875	2.72429	3.62173	3.71633	2.88116	3.19577	3.09229	3.11659
SE-46:2;0(28:1;0-18:1;0)	NA	0.64988	NA	NA	NA	NA	0.512341	NA	NA	NA	0.598919	0.494248	0.721201	NA	NA	0.449396	0.414699	NA	0.488885	NA	0.384828	0.450232	NA	NA	NA	0.404894	0.439151	0.726366	NA	NA	0.619572	NA	NA	NA	NA	0.487439	NA	0.38134	NA	NA	0.970298	0.397388	NA	NA	NA	NA	NA	NA	NA
SE-46:3;0(28:1;0-18:2;0)	7.74716	7.49731	8.66223	6.33623	6.80575	3.75405	8.72163	7.19231	5.86372	6.66397	6.2489	8.81974	5.82172	7.82968	5.43402	5.00226	6.55189	6.74479	7.7179	5.87556	5.98296	6.60147	6.51195	6.78459	6.85351	6.23476	5.73648	7.46956	7.18847	5.71185	5.64844	9.48849	8.23667	6.28441	7.36454	5.70444	7.5856	6.812	6.3102	6.51533	9.10419	6.17516	7.3343	4.41726	7.52651	7.6015	5.89683	6.31408	6.81098
SE-47:4;0(27:1;0-20:3;0)	20.2602	18.5889	18.3813	18.3203	18.1372	17.5996	19.4541	19.2052	20.2167	17.6509	19.3852	17.8508	19.7992	17.1461	20.1041	17.9237	17.9519	17.4768	19.3265	21.4978	19.2816	18.868	19.8433	19.1844	16.7846	20.1914	19.2574	19.6674	20.3398	17.8378	19.218	22.0452	19.0578	19.7015	20.3671	20.095	19.9023	19.1122	19.5441	19.4995	21.2396	20.9756	18.4735	18.5696	19.6244	20.633	19.6833	20.2075	16.9752
SE-47:4;0(29:2;0-18:2;0)	NA	NA	NA	0.15719	0.134019	NA	NA	0.176218	NA	NA	0.189803	0.290541	0.153521	0.127925	0.175819	0.158415	0.188008	NA	NA	0.175262	NA	0.159763	NA	0.154816	NA	0.141336	0.129816	0.141799	0.154201	NA	0.153704	0.220395	0.123892	NA	NA	0.142656	0.157046	NA	NA	NA	NA	0.207757	0.137732	0.192407	0.145617	0.144849	0.215955	NA	0.194362
SE-47:5;0(27:1;0-20:4;0)	338.367	364.146	360.994	335.211	328.934	346.538	351.955	359.402	367.737	345.51	356.803	351.997	366.402	336.603	349.225	354.844	361.659	349.799	350.221	354.003	332.828	348.283	359.179	352.899	342.91	365.964	340.843	361.254	353.987	340.775	362.378	352.497	355.419	341.718	370.073	359.244	369.232	354.784	350.317	346.883	356.977	373.718	339.085	351.369	343.322	338.76	343.836	347.311	337.322
SE-47:6;0(27:1;0-20:5;0)	57.5002	61.7702	60.4287	56.4255	54.6742	59.7142	59.2159	61.1141	57.9978	58.4462	59.4499	59.4566	60.3075	56.715	58.9966	57.7987	59.2725	59.5594	57.5138	59.8154	55.7205	59.2754	61.3167	57.121	56.4627	58.7501	58.0961	59.2564	60.4833	56.2037	59.2221	59.8368	61.095	56.3018	61.5965	60.0648	61.5129	57.266	60.5251	60.0791	60.7377	62.8366	56.1393	57.5227	58.3889	55.9119	54.8844	58.7275	55.8738
SE-49:7;0(27:1;0-22:6;0)	24.3638	25.6388	23.8816	24.4808	23.6541	23.6452	24.8318	25.2629	24.4293	23.7293	24.4827	23.0731	26.8174	26.1222	23.3704	25.9286	26.1123	24.1093	25.2562	24.2767	25.0389	24.1511	26.1318	26.6549	24.7718	24.8462	24.6934	24.7974	25.4211	22.8891	25.237	23.8174	25.2878	25.1386	26.7098	26.3216	25.8075	24.9581	24.4184	23.8121	24.7566	26.9141	22.801	24.2034	23.9398	24.4215	23.5347	24.793	23.4787
SM-32:1;2	5.515	5.70012	5.12446	4.71899	5.00459	4.62984	5.35603	5.04679	5.31226	5.13834	4.87969	4.74876	5.41269	5.28458	5.25244	4.75602	5.181	5.16879	4.98212	5.36629	5.54457	4.97862	4.85143	5.00678	5.09774	5.1855	5.76406	5.75205	5.95833	5.49644	5.30567	5.16601	5.57659	4.93711	5.30903	5.62791	5.42481	5.49514	5.35842	5.27533	5.35044	5.75642	5.13789	5.22605	4.65153	5.33021	5.74787	5.75878	5.23904
SM-33:1;2	7.30314	8.11953	4.88311	5.73227	6.10458	6.02617	7.48956	6.20429	6.93037	6.70856	6.26172	5.77544	5.88757	6.46661	6.36008	5.43529	6.18443	6.40861	6.02665	6.68034	6.35772	5.85923	5.06375	5.21585	5.42426	6.26241	6.64592	8.0013	7.27522	5.7324	7.08255	6.89404	6.91958	6.76674	6.61715	6.3023	6.35613	6.42	5.9517	6.8668	6.88554	8.6074	5.86699	6.61638	5.86977	6.09671	6.7048	7.03572	6.03013
SM-34:1;2	49.7746	48.3874	42.1856	40.9484	42.9794	40.9977	49.6384	39.6449	49.73	47.7872	40.1709	40.2017	43.8635	47.9221	46.6559	39.7404	43.181	42.7332	42.3988	47.6982	47.447	41.4629	38.9869	40.7087	43.0801	46.2704	50.2954	52.6366	51.5691	42.8434	49.3062	48.2406	49.5189	45.2321	43.4521	46.3567	46.8236	43.9837	42.8298	50.8649	48.3984	51.3688	41.4041	44.9772	38.8158	44.3947	48.5712	46.5483	42.6692
SM-34:2;2	7.20698	7.23406	6.1153	6.46462	6.46984	6.6077	7.0515	6.18299	7.05041	6.94662	6.12694	6.22432	6.63672	7.07695	6.92159	6.22411	6.80444	6.86247	6.40278	7.0431	6.91592	6.48817	6.27576	6.4061	6.37238	7.4204	7.28428	7.67326	7.30293	6.59826	7.14867	7.25888	7.10321	6.50846	6.2933	7.38831	7.3253	6.39817	6.75161	7.73171	7.4014	7.51075	6.18212	6.80266	5.76647	6.87983	7.19148	7.13338	6.7069
SM-35:1;2	2.55902	2.31623	1.79822	1.94266	2.02824	1.79116	2.20499	2.04644	2.28763	2.32065	1.77797	1.80696	1.78341	2.13085	2.25022	1.80913	1.86664	2.18616	2.0048	2.35916	2.05132	1.70937	1.73795	1.86576	1.89368	2.08028	2.23502	2.43374	2.53072	1.70867	2.22776	2.09988	2.44163	2.21523	2.19427	2.40517	1.83482	2.01925	1.90863	2.20847	2.17317	2.68431	1.78314	1.95448	1.87303	2.10999	2.06967	2.04638	1.88553
SM-36:1;2	9.02304	9.22485	7.51631	7.51236	7.80791	7.44352	9.28467	7.16534	9.1266	9.35918	7.66504	7.31289	7.55863	9.31908	8.64224	7.2708	8.03938	7.85089	7.36834	9.12725	9.1993	7.37832	7.24046	7.79433	7.37527	8.51587	9.72318	10.182	9.50973	7.57101	9.09752	9.11904	9.32667	8.56298	7.83132	8.89531	9.11869	8.16909	7.86767	9.36501	9.01245	9.57881	7.96468	7.96923	6.97236	7.86406	8.34589	8.79569	7.47869
SM-36:2;2	4.5109	4.41239	3.92651	3.74435	3.96645	3.76215	4.12626	3.66022	4.43281	4.23319	3.66752	3.47879	3.97276	4.0623	4.27158	3.77358	3.91169	3.78757	4.10659	4.15747	3.83891	3.83527	3.54719	3.83821	3.87346	4.23507	4.5433	4.51865	4.3875	3.54322	4.4717	4.28808	4.10689	4.05088	3.87127	4.19253	4.26246	3.87906	3.98729	4.74703	4.41071	4.39661	3.59334	3.95028	3.46656	4.02598	4.37894	4.06574	3.80673
SM-38:1;2	7.44905	6.88926	5.98787	5.77301	6.31775	5.67954	6.52661	5.86547	7.69653	6.5428	6.00322	5.71949	6.09351	6.44703	6.39201	5.48764	5.85418	6.02175	5.92359	6.90392	6.81905	5.54992	5.69947	5.5876	5.91926	6.35354	7.26245	7.30794	7.39274	5.91733	6.50585	6.69784	7.44565	6.8094	6.28682	6.58666	6.73527	6.26585	5.92809	7.68122	6.70249	7.28846	6.01262	6.27454	5.79214	6.1688	6.48025	6.53727	5.95108
SM-38:2;2	2.51894	2.26046	1.88242	1.95274	1.96242	1.80329	2.58236	1.94344	2.20986	2.0618	1.81549	1.93844	2.03333	2.02203	2.24523	1.93925	2.25773	2.09777	1.92581	2.47838	2.37836	1.93787	1.93799	2.00801	1.94536	2.1983	2.36932	2.68571	2.50521	1.93302	2.32732	2.13819	2.40037	2.27473	1.99339	2.14465	2.21486	2.10783	1.9277	2.39174	2.26189	2.76719	2.20375	2.09688	2.01418	2.04866	2.53818	2.05993	1.9326
SM-39:1;2	3.70275	3.59348	2.60331	2.79612	3.19783	2.8214	3.66234	2.79693	3.69798	3.46583	2.6802	2.81923	3.20978	3.36979	3.03853	3.05631	3.1446	2.7217	2.72432	3.31687	3.31336	2.50861	2.7514	2.56731	2.8229	3.03456	3.61975	3.80318	3.62143	2.82728	3.22167	3.54508	3.82926	3.22636	3.12228	3.14161	3.38237	3.0478	2.72973	3.40874	3.10611	3.79315	2.95536	2.82718	2.6936	2.96963	3.40762	2.99097	2.71444
SM-40:1;2	12.8441	11.8141	10.5289	10.1166	10.4073	9.35511	12.7644	9.62635	12.204	11.933	9.36382	9.72923	9.98798	11.2872	11.0162	9.75682	10.8379	10.6139	9.76815	11.7621	11.6911	9.67392	9.8827	9.27242	10.4198	11.3038	12.133	13.0298	12.7747	9.48824	11.9883	12.0314	12.9327	11.3353	10.167	12.0904	11.0973	10.6496	10.3949	12.6934	11.3199	13.1019	9.68621	10.9542	9.41517	10.3111	11.4777	11.7583	9.87179
SM-40:2;2	9.66241	9.58714	7.80747	8.16102	8.2901	7.59914	9.74334	7.40291	10.0056	9.39648	7.82241	7.44042	8.64696	9.79515	8.96677	7.86962	8.30185	7.88034	8.22614	9.1231	9.31621	7.98456	7.57633	7.78265	7.63541	8.91825	10.0458	10.246	10.1807	7.92033	9.37747	8.90305	9.96687	8.69149	8.62533	8.98733	9.36372	8.19743	8.17553	9.78034	9.23715	10.4495	7.90412	8.35426	7.53784	8.67138	9.05355	8.5931	8.16584
SM-41:1;2	6.17174	5.10313	4.81533	4.28524	4.77064	4.24552	6.09463	4.22143	6.10823	4.92912	4.03527	4.0744	4.71222	5.03851	4.67677	4.39752	4.45254	4.58932	4.53408	5.22888	5.63738	4.12984	4.36696	4.28968	4.20995	4.97732	5.32746	5.80475	5.51405	4.33063	5.40069	5.18067	5.60245	5.22706	4.7556	5.20505	5.38419	4.4372	4.50498	5.45659	4.9874	6.12145	4.45567	4.69093	4.30177	4.69383	5.17242	4.77098	4.40328
SM-41:2;2	7.13724	6.99108	5.55994	5.48609	6.03141	5.4318	7.31423	5.91373	7.44756	6.85687	5.38284	5.4681	6.16408	6.40262	6.18841	5.1764	5.87101	5.75305	5.60691	6.49402	6.36569	5.54081	5.68178	5.4171	5.43639	6.58645	7.03169	7.97539	7.22433	5.64191	6.47947	6.56454	7.67969	6.09771	6.51199	6.73771	6.5476	5.96283	5.40559	6.5217	6.53247	8.20494	5.66937	6.00249	5.42618	6.1293	6.39194	6.51351	5.76095
SM-41:3;2	1.49488	1.49809	1.14349	0.831271	1.34251	1.04031	1.73709	1.21244	1.72228	1.47837	1.0807	0.988457	1.16856	1.24879	1.1953	0.987827	1.04542	1.16869	0.932175	1.23102	1.15731	0.991477	0.933865	1.01318	1.12125	1.39097	1.44287	1.50321	1.61818	0.956243	1.36586	1.25904	1.36282	1.34782	1.44139	1.379	1.33899	1.16853	1.05862	1.30293	1.26105	1.86468	1.12305	1.13045	1.09808	1.07588	1.568	1.18239	1.27861
SM-42:1;2	9.10436	8.57221	7.77843	8.51787	7.64896	7.06768	8.21743	7.77252	8.58607	9.01996	8.09695	7.53535	8.11433	8.39761	7.62237	6.73757	8.22036	7.99699	7.6203	9.16728	8.91891	7.76267	7.91438	7.55165	7.44864	8.7269	8.39458	9.17868	8.82111	8.21349	8.74455	7.95979	9.24624	10.332	8.69724	9.09452	7.89695	8.39322	7.79775	8.3209	9.18953	10.5175	8.70427	7.70235	9.07083	7.88188	9.63341	8.96657	8.6121
SM-42:2;2	24.0465	23.2873	19.994	18.8324	20.5187	18.613	23.9585	18.5374	24.8343	23.6366	17.9835	17.7908	20.7349	22.246	21.432	19.9117	20.222	19.3988	19.5058	23.1142	22.8306	19.1818	19.0413	18.7966	19.631	22.7515	24.9245	25.6449	25.1086	19.5029	23.3969	23.5732	24.7341	22.1319	20.8082	22.3144	22.8855	19.8035	20.2174	24.0787	22.4282	26.1792	18.7427	20.9622	18.4354	20.2328	23.3606	21.8021	19.6233
SM-42:3;2	10.9372	9.92632	8.94367	8.48856	9.11185	8.87376	10.3045	8.08195	10.9476	9.92016	8.10365	8.58313	9.3871	10.0166	9.5893	8.81203	9.04137	9.04594	8.6532	10.3327	10.2917	8.26474	8.14191	8.23503	8.55886	9.38625	10.0922	11.5728	10.6516	8.32408	10.0514	10.1276	11.173	9.62091	9.0806	9.77583	9.71836	9.23181	8.76486	10.9239	9.59215	11.2773	8.77043	9.31452	8.1194	9.01095	10.2597	9.6022	8.78157
SM-42:4;2	0.631607	0.439834	NA	0.553623	0.447199	0.311939	0.489277	0.460865	NA	0.407319	NA	0.614578	0.358528	0.726587	0.348242	0.272663	0.511932	0.642259	0.4142	0.670388	0.528929	0.319669	0.48817	0.387629	NA	0.617243	0.508058	NA	0.526888	0.396024	0.394152	0.466856	NA	0.397054	0.33999	0.415942	0.368431	0.415538	NA	0.529235	0.376848	NA	0.279595	0.469177	0.464603	0.448154	0.632209	0.479355	0.526254
SM-43:2;2	1.61693	1.47772	1.42734	1.47602	1.49969	1.26027	1.43817	1.54072	1.56224	1.34516	1.00084	1.30257	1.29275	1.63679	1.45602	1.23838	1.43552	1.36043	1.3197	1.44527	1.56761	1.27998	1.33259	1.18689	1.4669	1.5975	1.90153	1.84497	1.92093	1.25685	1.50641	1.23609	1.70141	1.47918	1.46384	1.71126	1.57061	1.42397	1.47743	1.85353	1.77971	1.72544	1.36752	1.38527	1.13102	1.40563	1.61849	1.4616	1.52856
SM-44:1;2	2.80601	3.34285	4.69357	3.31923	3.09651	2.95374	2.75147	3.00675	2.70068	3.02934	3.23002	4.1943	3.19308	3.23027	3.05856	2.77	3.46993	3.36439	3.19894	2.97115	2.83565	3.0138	2.86249	2.99554	3.09021	3.34965	3.08369	3.61428	3.26686	3.16867	3.15985	3.09391	3.01639	3.43176	3.4981	3.09802	3.17907	3.15745	3.38156	3.86535	3.49451	3.19918	3.521	3.2211	3.30081	3.30829	3.73785	3.43218	3.5786
ST-27:1;0	981.266	948.034	1198.83	1116.2	1104.72	1080.53	1107.98	1069.17	1125.26	1086.02	1085.49	1124.86	1138.19	923.696	1055.57	1086.11	1145.43	1020.25	1045.44	1111.65	1038.68	1033.86	1071.58	1042.46	1101.36	1149.08	1101.31	1096.05	1133.68	1012.32	1035.59	1082.09	1062.98	1022.85	1146.06	1057.6	1059.04	1037.79	1055.27	1150.6	1189.72	1158.27	1130.55	1065.52	1296.98	1104.36	1012.56	1094.75	1126.51
TAG-42:0;0	NA	1.41045	2.28767	1.2772	1.33425	1.39901	1.39877	NA	1.32241	1.58716	1.24097	1.49385	1.40164	1.35217	1.24659	1.18277	1.2811	1.33206	1.60532	1.55302	1.24595	1.25049	1.36273	1.41686	1.40493	1.18364	1.29474	1.29016	1.4833	1.4892	1.27236	1.43365	NA	1.52999	1.44196	1.34073	1.33821	1.27279	1.50967	2.43575	1.57907	1.45763	1.14597	1.0949	1.86291	NA	1.2349	1.39206	1.4258
TAG-42:1;0	1.53844	1.53825	NA	1.52784	NA	1.62216	1.94526	1.86322	1.83832	1.54193	1.76999	NA	1.78986	1.29211	1.58143	1.5838	1.69735	1.51713	1.59498	1.42659	1.6163	1.7837	NA	NA	NA	1.71415	1.57427	1.62018	1.77495	1.4492	1.46141	1.80115	1.61078	1.27556	1.75938	NA	1.57639	1.70182	1.59887	2.03701	1.47445	NA	1.62347	1.75412	1.95703	NA	1.52098	1.6038	1.55846
TAG-44:0;0	2.66371	2.13623	3.79966	2.32388	2.08298	2.53214	2.62523	2.47715	2.45551	2.35221	2.638	2.63293	2.50263	2.12596	2.23403	2.21653	2.69047	2.52189	2.47792	2.63102	2.42027	2.2578	2.58202	2.30476	2.12467	2.48424	2.61106	2.33376	2.51034	2.19931	2.26009	2.29862	2.48434	2.37143	2.49726	2.40344	2.3614	2.1447	2.72627	3.34478	2.70703	2.83589	2.2237	2.66503	3.0392	2.48547	2.60867	2.15515	2.37879
TAG-44:1;0	5.09483	5.09921	5.38023	4.86032	4.89384	5.18784	4.54714	5.04866	5.36486	4.62213	4.8254	5.21867	NA	4.63848	5.37443	4.35825	5.13312	4.49566	5.03843	5.33935	4.79481	5.324	5.76448	4.68097	5.41072	5.30187	5.27852	5.07196	5.14045	4.82282	5.41803	5.35587	5.14709	NA	5.27066	4.51401	5.19048	4.91288	4.61547	6.18759	5.17082	5.01402	4.8807	5.02522	4.69424	4.47771	5.15192	5.08447	5.28231
TAG-44:2;0	2.45574	NA	2.70302	2.2593	NA	2.64387	NA	2.7861	2.39242	2.58141	2.54125	NA	2.55753	2.13604	NA	2.73963	2.42159	NA	2.79654	2.62842	2.57243	NA	2.74856	2.75562	2.64625	2.6958	2.80746	2.44622	2.71871	2.56378	NA	2.87068	NA	NA	2.84913	2.91949	2.54517	2.56031	2.52641	2.9987	2.91681	2.67262	2.53309	2.41803	NA	2.74714	2.63557	NA	2.67391
TAG-46:0;0	6.14113	6.13329	7.42414	6.14003	5.76325	5.7645	NA	5.82103	6.72066	6.35705	5.98413	6.10496	6.14708	5.47362	6.28345	6.05152	6.20166	5.76004	6.71164	6.34418	5.73767	5.72407	6.34469	6.0416	6.11736	6.32124	5.65604	6.00111	6.24054	6.02535	5.86002	6.58619	5.85629	6.41005	6.14175	5.64233	6.19898	6.08862	NA	7.26647	6.45279	6.20461	6.24287	NA	6.44192	5.87819	6.05715	5.68384	6.31927
TAG-46:1;0	14.4893	15.3683	15.9465	13.5738	14.34	15.5608	15.7381	16.994	14.6714	13.7949	14.1634	16.0484	15.4736	13.2889	14.7945	14.3174	15.6981	15.0089	15.0929	15.7549	14.9235	15.2297	16.3944	14.8988	16.0066	15.4488	15.2953	15.1329	15.1703	14.5593	15.5653	15.8894	15.5487	14.0965	15.6286	14.7624	15.6131	15.0411	14.9219	17.9248	16.592	15.2233	14.8401	14.3498	13.9655	14.5514	14.6401	14.9956	16.1678
TAG-46:2;0	9.23806	10.1964	9.79636	8.82558	9.23195	9.18618	9.85861	10.1708	9.58106	9.12905	9.082	9.94014	9.69421	7.86687	9.28744	8.63819	8.83583	9.07592	9.78987	9.47299	9.51748	9.66048	9.97382	9.34548	9.25491	9.42117	9.51109	9.31882	9.48349	8.46759	9.10712	9.11489	9.46094	9.45235	9.38526	8.70086	8.87768	8.73235	9.21967	11.096	10.0473	9.39262	8.7368	8.86319	9.66474	8.73226	8.80761	9.41196	9.35732
TAG-46:3;0	3.02656	2.87678	2.93818	2.47658	2.90439	3.12259	2.97131	3.45955	3.43029	2.68697	2.71382	2.95495	3.12847	2.76938	2.97789	2.75455	3.08161	2.99257	2.96208	3.14283	2.93402	3.05552	3.11257	2.9415	2.97928	3.14636	3.12712	2.97231	3.06503	2.88766	2.86373	2.96961	2.98562	3.11759	3.02812	3.03876	2.94209	2.85147	2.89771	3.16575	3.75701	NA	2.68267	2.84516	2.67808	NA	3.04473	3.22192	3.1263
TAG-47:1;0	4.08986	NA	3.23918	2.41266	2.62041	2.61143	2.77844	2.77539	2.67845	2.21554	2.29237	2.7104	2.41595	2.14348	2.43395	2.58713	2.50636	2.39791	2.43072	2.72353	2.2919	2.72935	2.84665	2.52173	NA	NA	2.50049	2.56459	2.62888	2.41707	2.75848	2.75925	2.49608	2.66326	2.54129	2.57486	2.62447	2.34796	2.68318	4.29398	2.86559	2.33264	2.34466	2.48153	NA	2.54114	2.35992	2.92654	2.71321
TAG-47:2;0	2.08951	1.0111	1.48515	0.935914	NA	NA	NA	NA	NA	NA	1.01166	NA	NA	NA	NA	0.749075	1.16597	NA	1.08413	0.850441	NA	1.13072	1.40367	1.03742	0.949993	NA	NA	NA	NA	NA	NA	1.52398	NA	NA	NA	1.09954	NA	NA	NA	NA	NA	NA	0.989095	1.21674	NA	NA	NA	NA	NA
TAG-48:0;0	7.70762	8.1065	9.42009	7.86882	8.22937	8.18017	8.62621	9.47578	9.56978	8.66029	8.96742	6.816	7.76049	7.90397	8.56732	8.27393	9.04163	7.96754	8.22955	8.5527	7.0966	8.04284	7.77082	8.10765	8.35569	9.2148	7.71717	8.35013	8.3936	8.21714	8.80684	8.17575	8.24059	8.42788	8.16528	7.73509	8.92012	7.69578	7.55777	8.0794	6.80844	8.81735	7.65169	8.58038	8.66121	7.60354	7.67357	7.10713	7.71652
TAG-48:1;0	51.7916	56.3381	56.9625	49.6077	52.0548	55.5172	55.3876	58.8824	56.0881	51.4018	53.5812	56.7053	57.1959	48.5645	56.6324	52.5611	56.1654	52.8705	54.8286	54.5194	53.1664	55.9017	58.0594	54.3935	55.3729	55.2755	53.9547	56.8327	56.1844	52.8747	54.4479	56.4333	54.8483	55.3901	57.7943	55.0889	53.8354	54.2941	55.5768	58.1019	58.784	54.5347	54.188	53.5548	51.9363	54.6707	55.0484	56.4484	56.0166
TAG-48:2;0	43.9877	46.3895	46.8138	41.9663	43.5487	44.6654	45.8868	49.1391	46.3468	42.3501	43.9365	46.8623	46.5331	39.655	47.0265	43.6811	45.4076	44.046	46.4928	46.6331	46.0076	45.6852	48.795	44.62	46.2993	47.1836	45.6404	45.5777	47.0904	43.8466	45.6939	47.0661	44.9719	45.1731	47.6387	45.5483	46.6858	46.7042	45.616	48.2242	51.0212	45.864	43.0098	44.5254	43.081	45.2822	44.3211	46.2505	46.3955
TAG-48:3;0	14.2572	15.0877	15.227	12.9422	13.6803	15.1931	15.4187	15.6895	15.2182	13.5001	14.9479	15.4897	15.1023	12.5131	14.8001	14.238	14.2808	14.7649	14.8875	15.286	14.0167	14.4374	16.3573	14.7986	14.1728	15.3366	15.294	14.1221	14.9949	14.8074	14.6168	16.0895	14.604	14.09	15.213	14.2979	15.3307	13.9364	14.1927	16.7577	16.7807	14.6677	13.5759	14.6058	14.3975	14.0437	14.7225	15.4988	14.9407
TAG-48:4;0	NA	10.1502	8.20958	8.3956	10.006	NA	NA	NA	NA	9.84035	9.12931	NA	8.94124	7.78365	9.78863	9.07019	NA	8.64138	9.50456	NA	9.62379	9.86693	10.085	9.3509	9.14499	9.78182	9.71758	9.77447	10.5416	8.9764	NA	NA	9.91691	NA	9.52529	9.48709	9.86372	9.02449	9.11856	9.03771	10.5446	10.3727	9.22423	8.8393	NA	9.24564	9.77614	NA	9.06053
TAG-49:1;0	7.50614	6.97228	7.5172	6.59034	6.84812	7.27903	7.36313	8.15846	6.92446	6.64643	7.23376	7.59079	7.43986	6.24447	7.33588	7.10202	7.7839	7.11226	7.14381	7.0948	6.98163	7.40606	7.55431	7.08774	6.93213	7.55191	7.0292	7.66679	7.08563	6.6369	6.90358	7.5428	6.93622	7.01874	8.05541	7.18545	7.29191	7.38276	7.30692	8.48996	7.80174	7.64305	7.28138	7.25495	7.08358	7.07951	6.9981	7.86762	7.57906
TAG-49:2;0	6.84923	6.93992	6.96917	6.02276	6.51839	6.42089	6.66209	7.51429	6.67149	6.25883	6.52268	7.2179	6.13426	5.86849	6.88068	6.44027	6.32237	6.68165	6.9247	6.72546	6.72913	6.80656	6.85978	6.74051	6.81067	6.90216	6.60944	7.18905	6.63972	6.58668	6.81407	7.12856	6.44074	6.73891	6.72144	6.46658	6.76595	6.18085	6.73488	7.70054	7.78391	6.76603	6.33648	6.79981	6.65322	6.54872	6.81075	6.99844	7.01168
TAG-49:3;0	2.45603	2.15527	2.51635	1.90733	2.19693	2.27456	2.09334	2.37216	2.31497	2.06069	2.14289	NA	2.4248	1.97601	2.28174	NA	2.09046	1.90511	2.1146	1.96389	2.15809	2.27748	2.21125	2.18136	NA	1.89373	2.21848	2.46707	2.11729	1.92901	2.16279	2.58686	2.13129	NA	2.30052	NA	1.99309	1.96049	2.05453	2.86509	2.43418	2.43062	2.30191	2.02608	2.07	2.12214	1.92761	2.14419	1.85716
TAG-50:1;0	107.331	117.54	118.553	107.241	111.053	115.393	117.171	124.858	119.209	107.797	114.814	116.075	120.228	104.13	119.655	113.963	118.905	110.835	114.762	122.749	112.615	116.827	122.674	113.685	118.327	117.72	114.646	120.321	117.053	112.218	117.62	120.899	115.581	115.695	120.25	116.653	118.304	116.554	116.862	120.39	120.228	116.275	113.461	114.182	111.945	117.306	114.259	117.487	121.548
TAG-50:2;0	161.83	177.41	176.327	158.783	164.937	170.466	177.242	184.294	178.473	162.919	169.988	175.778	180.349	151.679	176.81	168.989	171.991	168.961	172.504	181.269	165.625	173.185	183.078	170.698	175.21	175.301	172.949	174.963	175.821	166.595	175.282	177.471	172.57	172.7	181.287	174.532	177.329	172.602	172.67	175.532	188.145	175.65	166.391	169.826	165.754	172.344	169.906	177.102	175.878
TAG-50:3;0	77.5426	85.974	83.13	75.2303	80.6923	82.7831	84.4728	87.7516	85.6117	76.6882	82.6281	83.7971	86.5529	71.4664	83.5396	81.648	82.5674	80.8937	82.0899	86.5049	79.4962	83.1544	88.9075	80.8372	82.9138	84.3692	83.8082	83.379	84.1634	80.0986	83.5817	85.4383	80.5715	82.0096	85.2541	81.782	85.6723	81.1137	81.2854	84.7743	92.824	83.114	77.2775	79.8518	79.7341	80.2274	82.199	84.7911	84.6074
TAG-50:4;0	22.6186	25.0362	23.6026	21.8177	23.1655	23.3794	24.0672	24.5435	25.2128	22.5704	22.8188	23.4057	25.0809	20.463	25.0337	23.7199	23.7767	23.407	24.2285	25.175	22.9989	23.2114	25.1192	22.9309	23.5382	24.4093	24.1692	23.8851	23.9372	22.3816	25.1235	24.5982	23.6967	23.5228	24.5686	24.1507	24.3252	23.5592	23.1615	24.5553	26.6035	24.8686	21.9173	22.3829	23.067	23.2364	23.4992	24.6164	23.5625
TAG-50:5;0	5.0692	5.58681	5.04163	4.70027	4.9997	5.73873	5.35235	5.48777	5.97409	NA	4.54219	5.32445	5.91245	4.74126	5.46094	5.1002	4.72485	4.97256	5.53301	5.09515	5.4473	5.29635	5.56585	5.1021	4.84649	5.69967	5.70202	5.2162	5.80567	5.23907	5.22062	5.30663	5.55818	5.42677	5.15473	5.36993	5.30614	5.18602	5.09476	5.17874	6.11442	4.89042	4.77698	5.06293	4.92104	5.30224	5.13741	5.302	5.11454
TAG-51:1;0	3.28517	3.46488	3.56995	3.02031	3.38568	2.92906	3.63555	3.79195	4.21386	2.98139	3.35709	3.61852	3.47213	3.49735	3.94548	3.52583	3.31153	3.40532	3.61478	3.64626	3.14778	3.54806	3.35194	3.32761	3.65011	3.50073	3.53486	3.4304	3.35398	3.45358	3.7166	3.83871	3.03502	3.58821	3.87484	3.33587	3.44169	3.53733	3.35021	4.22185	3.46899	3.52861	3.64628	2.84876	3.0524	3.44509	4.10904	3.32979	3.73768
TAG-51:2;0	13.8885	14.3068	14.6124	12.5734	13.8928	14.5292	14.0869	14.8967	13.9006	13.1554	13.7272	14.9556	15.1095	12.3068	13.8163	13.6922	14.6858	13.5229	13.9874	14.9309	13.0808	14.1757	14.4418	13.2395	13.8956	13.8197	13.8184	13.6913	14.5052	13.0678	13.7746	13.9566	14.0589	14.0305	14.2756	13.6352	13.6589	14.2461	14.1105	14.9028	15.2323	14.0826	13.4141	13.9475	12.9705	13.9145	13.6187	14.3941	14.7673
TAG-51:3;0	9.63516	10.1889	10.105	9.25244	9.47169	9.98028	10.4522	10.5987	10.5693	8.93069	9.56288	9.63219	10.6921	8.62571	9.98552	9.66706	9.84796	9.38513	9.54854	10.0436	9.70186	9.69149	10.5958	9.79872	9.7029	9.93901	9.84172	9.9156	9.29256	9.23336	9.67561	10.2646	9.52724	9.69746	9.60282	10.5701	9.94471	9.7766	10.1251	10.2912	10.8323	10.4377	9.43411	9.2994	9.58471	9.39209	9.67738	10.5564	10.0233
TAG-51:4;0	3.50063	3.59868	3.95978	3.07924	3.28021	3.36857	3.46663	3.76531	3.59368	NA	3.6231	3.48804	3.78798	3.00928	4.12535	3.61931	3.54922	3.50087	3.79748	NA	3.7426	3.3676	3.80748	3.52909	3.58314	3.59037	3.49493	3.53116	3.96949	3.36561	3.58165	4.22271	3.49567	3.39585	3.81129	3.47943	3.9001	3.80481	3.61231	3.77153	4.09329	3.77487	3.01104	3.4688	3.51408	3.38028	3.30759	3.59793	3.31717
TAG-52:2;0	307.083	334.451	346.154	302.377	318.128	332.003	336.325	357.989	337.049	310.541	325.105	337.293	346.909	287.82	334.834	324.217	334.274	324.691	334.097	345.152	318.522	333.464	349.636	326.426	337.384	341.828	328.617	337.231	333.165	319.054	333.258	341.21	330.991	331.871	344.441	336.595	337.365	329.558	331.49	337.643	348.73	335.923	321.965	326.111	319.127	329.109	325.997	341.73	339.129
TAG-52:3;0	340.057	372.422	367.043	330.054	351.478	361.731	368.98	389.384	374.825	340.059	356.862	361.599	382.058	318.69	372.777	362.208	365.283	352.805	360.901	380.006	351.644	362.867	385.264	356.938	361.71	372.336	366.776	367.587	367.056	348.407	366.735	378.517	360.949	360.42	379.207	364.844	370.625	364.774	359.722	368.688	399.597	369.283	346.671	350.166	347.315	358.72	359.116	375.376	367.68
TAG-52:4;0	150.894	165.007	157.556	144.681	153.475	158.605	162.211	166.98	164.875	149.863	153.845	156.848	167.097	135.498	163.474	157.141	157.78	152.659	158.432	166.324	154.435	158.892	167.991	155.655	156.926	163.958	162.551	160.751	161.624	151.657	157.511	165.634	157.306	159.021	162.908	160.18	165.6	158.787	156.261	161.075	176.625	160.533	149.106	152.541	151.892	155.743	157.147	166.028	157.163
TAG-52:5;0	34.3335	38.7839	35.3458	34.1117	35.5078	37.2625	36.3665	38.0799	39.2173	35.6236	35.1192	36.2832	37.0132	31.6533	37.9872	36.2824	35.3166	35.9071	36.0671	38.9812	34.9618	35.8572	39.199	35.7333	35.5652	37.9406	37.4283	36.9623	37.9111	35.1099	36.32	38.2285	36.7302	35.9464	38.1026	36.3249	37.269	36.3832	35.3325	37.3529	41.5834	37.7982	34.3478	35.2454	35.0541	34.9656	36.1846	38.0061	35.2343
TAG-52:6;0	7.47248	8.30609	7.61287	7.25021	7.49775	7.60003	7.9336	8.21913	8.6906	7.36288	7.6034	7.4417	8.65309	6.49413	8.30353	7.54061	7.3739	7.28656	7.42017	8.08858	7.82073	NA	7.91795	7.9508	8.12888	8.30132	8.49322	8.05719	7.9587	7.81299	8.12829	8.36382	7.88517	8.14557	8.45866	8.22398	8.26066	7.71935	7.50046	8.15961	9.21989	8.67343	7.28498	7.38918	7.74016	7.84972	7.93876	8.2255	8.29611
TAG-53:2;0	5.59065	6.54385	6.2804	5.79612	5.50082	6.06752	6.39351	6.44334	6.47128	5.319	5.53575	6.17748	6.56855	5.81628	6.26789	6.02815	5.94227	5.72061	5.9447	6.26787	5.40186	6.18262	6.80504	6.44927	6.80611	6.35284	6.45029	6.51645	6.33045	5.53434	6.23833	6.28004	6.24949	5.62215	6.01131	6.02399	6.48191	6.37091	6.23074	6.46214	6.00338	6.05587	5.79456	6.40228	6.24228	6.27816	6.00248	6.15637	6.42731
TAG-53:3;0	8.15016	9.34365	8.60244	7.90512	9.02369	8.63834	8.5669	9.18009	8.97601	7.8334	8.22872	8.79638	8.79242	7.56706	8.47467	8.77399	8.88054	8.33448	8.71345	8.91572	8.69278	8.82682	9.36624	8.63685	8.33697	9.12503	8.23684	8.81158	9.22093	8.41537	8.55872	9.22108	8.30412	8.42438	9.24271	9.90055	9.04744	8.8536	8.70061	9.44235	9.44719	9.25673	8.32407	8.55637	8.46031	8.5529	8.35605	8.98103	8.94957
TAG-53:4;0	5.6176	5.32861	5.45849	4.65446	4.91541	5.20327	5.8036	6.0241	5.79635	5.2469	5.04208	5.64342	5.83306	5.04787	6.33276	5.09845	4.97464	5.1697	5.42456	5.61948	4.81944	5.05309	5.15479	5.75835	4.95933	4.95824	5.93085	5.02303	5.29647	4.81394	4.96241	5.31045	5.36304	5.65054	5.46876	4.99704	5.88681	5.13136	4.6697	5.57673	6.29546	4.91531	5.213	5.49348	5.43497	4.93657	5.19823	5.37542	5.10588
TAG-53:5;0	2.04882	NA	2.21572	NA	2.41105	2.47375	NA	2.30989	2.11061	NA	2.41907	2.36888	2.48946	NA	2.34258	2.30009	2.62559	2.37245	NA	NA	2.55054	2.64541	2.63048	2.25866	2.4083	2.40756	NA	2.42636	2.60097	2.55246	2.53494	2.67751	2.36728	2.36322	NA	2.55934	2.23978	2.62914	2.48715	2.1005	2.73216	2.58232	2.35447	2.28094	NA	2.40406	2.31905	2.49256	2.52122
TAG-54:2;0	12.5882	14.7138	14.2278	13.4652	13.5619	14.0556	14.0432	15.1405	14.7112	13.1671	14.7717	14.2073	15.079	12.4874	14.0702	14.3881	16.1884	14.1717	13.7491	14.8779	14.1997	13.6306	15.1658	15.4649	14.8288	15.1217	14.5412	15.308	14.5997	14.954	14.7678	16.0416	15.4166	15.911	16.1406	15.8477	15.4572	15.309	16.1143	16.7747	14.69	13.2336	14.7249	16.0838	13.7266	14.915	15.168	15.6384	16.8615
TAG-54:3;0	90.8902	98.2166	99.5598	86.7954	91.8454	95.172	95.371	101.726	97.5203	90.1557	93.7142	95.3622	101.62	84.574	98.9403	94.7371	95.2918	94.0667	96.5675	101.137	90.956	96.5635	101.113	94.9274	95.7665	95.5277	95.6069	96.6752	97.0232	92.5585	98.8336	99.9505	95.8805	94.6306	99.4492	95.8425	98.4787	96.7795	95.7194	97.7483	103.047	96.1779	93.4556	93.9194	91.4108	95.6987	95.7158	97.7023	97.4008
TAG-54:4;0	98.7441	108.444	106.036	97.545	101.98	106.924	108.618	111.49	109.417	98.7736	104.009	106.589	111.891	91.7851	109.538	105.953	104.399	102.932	104.743	111.438	100.036	106.112	112.668	103.623	106.436	107.64	108.625	106.621	108.312	100.44	107.903	110.783	106.406	105.31	109.868	109.407	108.808	106.801	103.349	105.651	117.288	109.336	100.305	101.444	99.297	101.511	105.158	109.837	104.115
TAG-54:5;0	70.1219	77.8334	73.9759	69.8471	73.5662	75.3524	75.3809	79.6445	78.0093	70.4268	72.7232	73.3453	77.3579	63.89	76.1868	74.5954	72.7175	72.272	75.1477	80.4835	71.2972	72.9243	81.3444	73.1999	73.6788	76.8163	75.8571	75.5389	77.1955	70.8337	75.9216	76.0284	75.571	75.1548	76.4004	75.2619	76.2203	76.1061	71.7626	75.9931	82.6414	76.8229	69.3135	72.1734	72.3018	73.391	74.5179	78.9258	75.4849
TAG-54:6;0	35.4388	39.7385	37.655	35.3086	37.6926	38.0561	38.5621	40.0417	40.4852	36.5956	36.2	37.1919	40.852	32.1489	39.7862	39.0049	37.8669	36.5826	38.2677	41.6416	38.0934	39.1882	40.556	38.783	36.9625	40.7116	39.3414	38.8079	39.3204	36.2849	38.75	39.7604	37.8262	38.4498	39.2257	39.6377	40.3933	37.2404	37.9843	39.2067	43.1875	39.408	35.0707	36.3938	37.161	36.8591	38.1132	40.5026	37.4203
TAG-54:7;0	10.9039	12.9683	11.5851	10.5652	11.8975	12.1554	12.4884	12.3489	12.2417	11.3042	11.4118	11.386	11.571	10.0062	12.8478	12.4584	11.4195	12.1928	12.0739	12.7208	11.8693	11.2233	12.545	12.1321	11.2307	12.8016	12.0422	12.3175	12.6523	11.3141	12.2554	12.4341	12.0786	12.5061	12.3736	12.099	12.7404	11.6972	11.6507	12.5227	13.5819	12.2214	11.3447	11.3892	11.4796	10.6534	12.2375	12.9323	11.6899
TAG-54:8;0	NA	NA	2.26834	1.42095	NA	NA	NA	NA	1.93133	1.23312	1.77672	NA	2.36192	NA	NA	2.04334	NA	NA	1.55783	2.18229	1.95154	1.80934	NA	2.19945	1.37849	NA	NA	NA	NA	NA	1.73557	1.75667	1.89181	NA	2.00132	NA	2.21114	NA	NA	NA	NA	NA	NA	NA	NA	2.0961	1.94705	NA	1.74084
TAG-56:3;0	2.04249	2.13543	2.43953	2.16725	NA	2.10411	NA	2.21195	NA	1.82969	NA	2.5473	NA	1.97017	2.28673	2.30486	NA	NA	NA	NA	1.85166	2.58129	NA	NA	NA	NA	NA	2.38499	2.27187	1.96554	NA	NA	NA	2.46602	1.85304	NA	2.32563	2.65681	NA	NA	NA	NA	NA	NA	2.45382	NA	2.47665	NA	2.33568
TAG-56:4;0	3.12631	3.11046	3.12663	2.82045	2.96275	2.90085	3.65296	3.58234	3.53974	3.55894	3.01657	2.88229	3.63173	2.43652	2.6599	2.79598	3.07201	2.99891	3.01723	2.77625	2.95254	2.85371	3.07725	3.34283	3.29538	3.08891	2.73834	3.24104	3.31767	3.11323	3.30522	3.18477	2.71383	2.91865	3.49375	3.12347	3.40297	2.92638	3.22342	3.15617	3.33588	3.20476	3.0985	3.15446	3.38816	2.88533	3.36476	3.01763	3.36806
TAG-56:5;0	12.585	13.3462	13.141	11.6003	12.6853	12.8297	13.2085	13.9815	12.8923	11.974	13.2133	13.1597	13.1125	11.1329	13.6661	13.1699	12.7159	12.7027	13.4112	13.7063	13.0986	13.0615	14.2692	12.7408	13.4038	14.2273	13.6992	13.501	13.8251	13.034	14.0069	13.9185	13.584	13.8448	13.9799	13.6304	13.1204	13.544	12.6341	13.2685	14.5896	13.9575	12.6741	12.875	12.0183	13.195	12.9859	14.0329	13.4537
TAG-56:6;0	22.2167	25.595	24.8754	23.3861	24.2107	25.0395	25.1184	26.864	26.274	23.7679	24.3916	24.6589	26.7954	21.4506	26.4662	25.9641	24.7374	24.0271	25.0977	26.2125	24.1101	25.8771	25.7924	24.6379	24.8734	26.3386	25.4417	25.8216	25.8484	24.017	25.0658	26.0468	25.2205	25.7253	26.1178	25.7732	26.8814	24.5852	24.957	25.4746	28.527	26.476	23.2854	24.6951	24.0671	24.4666	25.4057	26.8983	25.7297
TAG-56:7;0	25.1322	28.0469	25.7662	23.5234	25.8717	27.3209	27.0078	28.1523	27.6657	23.9861	25.856	25.666	28.4429	22.6103	27.5697	26.2813	25.6256	25.386	26.2114	28.3598	26.105	25.8975	28.0019	26.2312	25.6174	26.8714	27.5328	27.163	27.9551	25.3451	26.9242	28.0682	26.3695	26.106	28.6367	26.7725	26.6295	26.4036	25.5821	25.9379	28.9607	27.799	23.7954	24.8923	24.3395	25.1731	26.1393	28.0271	25.6965
TAG-56:8;0	12.6518	13.7137	12.2636	12.1849	13.0876	13.09	13.4537	13.0487	14.3504	13.2553	12.9924	12.7645	13.9168	11.7243	13.0722	12.9814	13.2041	12.4158	12.496	13.7414	12.3449	12.8708	13.9338	12.802	13.5521	13.7964	13.9069	13.4903	13.9123	12.5339	13.6887	14.1268	12.9596	13.2602	13.1221	13.0237	14.0319	12.724	12.6831	12.6923	14.6274	13.3956	12.2427	12.5163	12.7966	12.0647	13.847	13.9539	13.3814
TAG-56:9;0	2.00303	NA	NA	1.50467	NA	2.56331	NA	NA	NA	NA	NA	NA	NA	NA	NA	NA	NA	NA	NA	NA	NA	NA	2.77206	NA	NA	NA	2.32904	NA	NA	NA	NA	NA	NA	NA	NA	NA	NA	NA	NA	NA	NA	NA	NA	NA	NA	NA	2.14227	NA	NA
TAG-58:10;0	NA	3.36525	NA	NA	NA	NA	3.0168	NA	NA	NA	2.90602	NA	NA	NA	NA	NA	NA	NA	NA	2.73754	NA	NA	2.75764	NA	NA	2.75503	NA	2.52352	NA	NA	NA	NA	NA	NA	NA	NA	NA	NA	NA	2.40244	NA	2.61576	1.72288	NA	NA	NA	NA	NA	NA
TAG-58:6;0	2.00974	NA	2.16466	1.8736	1.72106	NA	2.17504	2.00247	2.01177	NA	1.78508	1.90815	2.25444	NA	1.94591	NA	NA	NA	2.28199	2.17226	1.71727	1.91727	1.79861	NA	NA	1.8705	1.69702	NA	2.25591	2.15928	2.4566	NA	NA	1.84588	2.06225	2.20643	2.25447	2.00364	NA	2.08269	2.15205	2.21484	2.19549	NA	NA	2.04854	2.15905	1.74877	NA
TAG-58:7;0	3.64073	4.14311	NA	3.61778	NA	3.75297	4.16104	NA	NA	3.73266	4.46157	3.80714	4.81293	3.27615	NA	4.1358	NA	3.82803	4.39487	4.30322	4.0776	NA	4.14675	4.22624	3.88236	NA	4.24594	4.43468	NA	3.64642	3.6478	4.44871	4.69264	NA	4.5331	4.22249	4.20493	3.85254	NA	NA	NA	3.93942	3.72033	3.70363	3.50999	3.92951	4.15398	4.59587	4.02557
TAG-58:8;0	5.06483	5.9468	5.40767	5.27272	5.45439	NA	5.55511	5.48248	5.29269	NA	5.38357	NA	5.99819	NA	5.94438	5.73389	NA	5.48302	5.1575	NA	NA	5.13237	NA	NA	NA	5.68678	5.48113	5.52651	5.77631	NA	5.73472	5.65495	5.77545	5.64922	5.55221	NA	5.76471	5.1053	NA	NA	NA	5.93005	5.07307	5.24913	NA	NA	5.39895	NA	5.22758
TAG-58:9;0	3.47345	3.71788	3.9125	3.31128	3.74242	NA	NA	4.07318	4.25557	3.35006	3.75885	NA	3.90471	3.39038	4.13939	4.03808	3.78881	NA	4.31213	4.16691	NA	3.54207	3.818	3.80678	NA	4.12302	4.02139	4.09114	4.00184	NA	3.7616	4.18026	3.94164	3.90169	4.03261	4.22918	3.80463	3.91473	3.75185	NA	4.40645	NA	4.11269	3.35556	3.49043	3.70289	4.16774	3.93705	3.69236
[truncated: 481 more columns]

## Sheet: anticoagulants
	CITRATE-1	CITRATE-2	CITRATE-3	CITRATE-4	CITRATE-5	CITRATE-6	CITRATE-7	CITRATE-8	CITRATE-9	CITRATE-10	CITRATE-11	CITRATE-12	CITRATE-13	CITRATE-14	CITRATE-15	CITRATE-16	CITRATE-17	CITRATE-18	CITRATE-19	CITRATE-20	CITRATE-21	CITRATE-22	CITRATE-23	CITRATE-24	CITRATE-25	CITRATE-26	CITRATE-27	EDTA-1	EDTA-2	EDTA-3	EDTA-4	EDTA-5	EDTA-6	EDTA-7	EDTA-8	EDTA-9	EDTA-10	EDTA-11	EDTA-12	EDTA-13	EDTA-14	EDTA-15	EDTA-16	EDTA-17	EDTA-18	EDTA-19	EDTA-20	EDTA-21	EDTA-22
Cer-33:1;2	0.091663	0.0570944	0.0645359	0.0860717	0.0820204	0.0957462	0.0769263	0.0806487	0.0641432	0.0532345	0.164366	0.105312	0.0616143	0.074811	0.0783024	0.0830346	0.0684486	0.0982542	0.074404	0.0673178	0.0846483	0.0748165	0.0977361	0.0670879	0.0780615	0.125393	0.0417879	0.076967	0.093	0.058947	0.084542	0.097486	0.083661	0.108864	0.061393	0.066168	NA	0.080197	0.054115	0.083027	0.095981	0.064859	0.07328	0.078836	0.067554	0.090163	0.061214	0.089358	0.040946
Cer-34:1;2	3.19527	3.14663	3.05738	2.92827	3.03676	2.98225	3.24819	3.16826	3.05497	3.41096	3.38317	3.33156	3.1713	3.17337	3.15884	3.24767	3.18973	3.15661	2.9602	3.1442	2.94274	3.01784	2.93324	2.84799	2.966	3.1935	3.10162	2.60297	2.71027	2.65592	2.68169	2.67814	2.78796	2.6375	2.61243	2.54222	2.80221	2.71492	NA	2.77208	2.75907	2.76879	2.63707	2.64141	2.62597	2.86018	2.51967	2.7039	2.63609
Cer-36:1;2	0.202183	0.205085	0.271763	0.212296	0.199587	0.153473	0.173403	0.172269	0.154666	0.180506	0.386024	0.270784	0.26273	0.268261	0.271977	0.212122	0.227189	0.219549	0.172323	0.193255	0.212513	0.202615	0.215372	0.193574	0.199384	0.204179	0.191946	0.270868	0.268271	0.252573	0.249875	0.257791	0.266499	0.414999	0.2572	0.278083	0.27542	0.260018	0.302959	0.241873	0.262912	0.220411	0.211326	0.251681	0.238123	0.271197	0.246942	0.330072	0.252177
Cer-37:1;2	0.137001	0.112674	0.115197	0.131885	0.12784	0.0934032	0.121826	0.133718	0.127775	0.0941578	0.0964931	0.107536	0.0875677	0.121294	0.103765	0.147597	0.104437	0.125672	0.102557	0.108714	0.117109	0.122954	0.120306	0.114156	0.0918016	0.192354	0.0927036	0.113728	0.085503	0.105532	0.104782	0.089749	0.12627	0.141307	0.091667	0.107494	0.078052	0.107477	0.153645	0.101089	0.149749	0.084178	0.094087	0.111493	0.102927	0.098636	0.103887	0.090222	0.119064
Cer-38:1;2	0.212068	0.222479	0.218028	0.203259	0.202499	0.210571	0.224797	0.237548	0.22636	0.206809	0.291074	0.189871	0.184463	0.210469	0.229873	0.21384	0.212134	0.201557	0.205155	0.220943	0.225368	0.214877	0.213907	0.182335	0.1906	0.232917	0.239528	0.261277	0.239054	0.269243	0.246752	0.229381	0.269636	0.341023	0.211475	0.225914	0.232162	0.250883	0.273628	0.225394	0.198945	0.219206	0.197122	0.168876	0.216251	0.253402	0.189931	0.238299	0.222998
Cer-39:1;2	0.249972	0.220139	0.207573	0.202882	0.232447	0.201389	0.263869	0.241949	0.218769	0.211706	NA	0.177485	0.226675	0.22508	0.240225	0.224046	0.247393	0.213646	0.216159	0.231876	0.244358	0.218017	0.208927	0.234708	0.226707	0.25864	0.209624	0.215157	0.24024	0.225893	0.214052	0.251214	0.247744	0.246428	0.189487	0.220574	0.165253	0.196153	0.264447	0.234357	0.235303	0.203365	0.201662	0.219838	0.210912	0.22817	0.17085	0.203274	0.222404
Cer-40:1;2	0.971022	1.01438	1.03164	1.06157	1.02519	1.01484	0.99201	1.0677	0.998953	0.990548	1.19349	0.994135	1.00714	0.970917	1.08402	1.01102	1.05073	0.988484	0.972889	1.00873	1.04179	1.01192	1.00777	1.0034	0.957433	0.995277	1.08366	1.15194	1.23121	1.25414	1.18836	1.28935	1.30545	1.27866	1.12315	1.15323	1.15896	1.16157	1.0963	1.11736	1.06896	1.01464	0.931594	1.04384	1.05042	0.99888	1.00752	1.06735	1.10642
Cer-40:2;2	0.203651	0.240283	0.230598	0.236841	0.236669	0.219287	0.229365	0.218423	0.217229	0.197817	0.197181	0.162569	0.222347	0.180577	0.230273	0.213774	0.229604	0.222367	0.23929	0.221808	0.248081	0.221485	0.208859	0.213511	0.239204	0.247328	0.200111	0.271362	0.282312	0.275567	0.294327	0.294735	0.275404	0.277986	0.233126	0.259638	0.216739	0.265662	0.275209	0.268544	0.204198	0.215898	0.231477	0.23646	0.250914	0.257677	0.224575	0.260294	0.267066
Cer-41:1;2	0.988648	1.06429	1.05716	1.01032	1.05378	0.989032	1.06671	1.12426	1.07636	1.09822	1.13292	1.16405	1.05256	1.0258	1.13259	1.06862	1.07836	1.01886	1.01465	1.03621	1.10422	0.986151	0.987113	1.0454	1.07406	1.03682	1.07371	1.13681	1.20855	1.19151	1.17194	1.2834	1.28886	1.27138	1.13826	1.1351	1.17996	1.19612	1.15464	1.18691	1.07086	1.07316	0.984589	1.03704	0.997548	1.06733	1.04366	1.05402	1.09991
Cer-41:2;2	0.264396	0.290708	0.319626	0.282837	0.274164	0.320993	0.299494	0.292941	0.264552	0.296439	0.272242	0.184898	0.308793	0.259993	0.310765	0.26099	0.275802	0.26308	0.26715	0.298682	0.281185	0.274991	0.271762	0.264859	0.267066	0.250715	0.271728	0.288988	0.337022	0.320161	0.349034	0.321789	0.379215	0.338084	0.282308	0.343463	0.318125	0.315232	0.355306	0.315938	0.289351	0.261405	0.260649	0.306993	0.292331	0.279118	0.268407	0.249071	0.29942
Cer-42:1;2	2.68323	2.67072	2.71994	2.68997	2.72935	2.72921	2.80633	2.79117	2.58991	2.61909	3.05752	2.72956	2.70086	2.44119	2.85167	2.57843	2.75613	2.51636	2.66842	2.65878	2.71009	2.65375	2.67169	2.61514	2.59454	2.55228	2.77424	3.12456	3.27224	3.23898	3.21318	3.46433	3.33339	3.45183	3.06145	3.0135	2.88579	3.2321	3.02495	3.00744	2.76543	2.63438	2.65452	2.71225	2.72306	2.75393	2.67099	2.83657	2.99236
Cer-42:2;2	1.51139	1.61457	1.68199	1.61439	1.6152	1.61878	1.58246	1.68854	1.55726	1.57069	1.72847	1.49116	1.61934	1.46434	1.67666	1.55531	1.66076	1.58243	1.62315	1.58351	1.64567	1.55465	1.59667	1.47649	1.50117	1.47617	1.59205	1.80397	1.95504	1.91072	1.89216	2.02782	2.09795	2.00104	1.78177	1.81686	1.66681	1.96157	1.76044	1.85927	1.63774	1.53199	1.56985	1.60328	1.61849	1.60383	1.57451	1.62603	1.70156
Cer-42:3;2	0.234693	0.266354	0.25164	0.240951	0.234804	0.245443	0.233434	0.214927	0.263072	0.215859	0.244917	0.202706	0.227293	0.229999	0.252002	0.252589	0.240792	0.22046	0.232911	0.254474	0.262394	0.203629	0.250105	0.244803	0.220956	0.24248	0.240522	0.283194	0.288307	0.266087	0.305197	0.316322	0.297155	0.298501	0.270126	0.294099	0.25213	0.254627	0.240925	0.285071	0.242624	0.246191	0.240938	0.22102	0.261489	0.266358	0.232799	0.284997	0.287902
DAG-32:1;0(18:1;0-14:0;0)	1.70707	1.49075	NA	1.3676	2.15703	1.68519	1.55355	1.77877	1.57072	1.50073	2.23946	NA	NA	NA	NA	NA	NA	NA	NA	1.56122	1.37868	1.17284	1.52993	1.6865	1.073	NA	1.10794	NA	0.994017	1.44406	1.61043	1.49261	NA	NA	2.08128	1.84966	NA	1.6239	NA	1.55682	NA	NA	NA	NA	NA	NA	1.37756	NA	NA
DAG-34:1;0(18:1;0-16:0;0)	8.17219	8.61928	8.76336	8.21095	8.25051	8.74052	8.56233	8.4132	8.62524	8.46999	10.4623	10.818	7.99744	7.53745	8.6123	8.36605	8.20966	8.48149	9.04377	8.1834	8.35449	7.73594	8.26543	7.8065	7.70485	7.50697	8.25187	8.45637	9.15396	8.79745	8.92721	9.38023	NA	10.0336	8.69235	8.19889	8.5885	8.41191	8.79488	7.66274	7.7007	7.02545	7.86294	7.54151	7.55432	NA	7.57221	7.66316	7.12044
DAG-34:2;0(18:2;0-16:0;0)	6.2961	6.60849	6.61365	6.00247	6.69474	3.39041	6.83262	5.96044	6.1226	6.27458	7.32433	7.70827	3.00188	5.66359	6.10534	3.0333	6.32786	5.9099	6.84027	3.13196	6.14394	6.19325	5.89418	5.75974	2.5648	2.8538	6.09418	6.06261	5.73731	6.44033	6.37421	6.51651	NA	7.41596	5.71654	3.23069	6.57292	5.9176	6.55305	2.82607	5.88747	2.9427	6.18019	5.62613	6.34889	5.70399	5.81853	5.93589	3.17186
DAG-36:2;0(18:1;0-18:1;0)	10.7834	11.4238	11.8683	11.5233	10.6082	11.6372	11.564	11.2802	11.0396	11.7503	13.0971	14.0876	10.3325	11.0414	10.9028	10.7654	10.7844	11.1306	11.7633	11.0019	11.2262	10.3073	11.515	10.6115	9.82362	10.9933	11.2104	12.3787	12.5912	11.742	11.4833	12.969	NA	12.7909	11.5492	11.3849	10.593	12.1355	12.3873	10.7479	11.073	10.0922	11.0142	10.3162	10.3517	NA	10.4569	11.0246	11.2749
DAG-36:3;0(18:1;0-18:2;0)	11.365	11.6021	12.0358	10.2908	12.9428	12.785	12.591	12.2369	11.3748	11.625	14.5744	14.7349	10.5155	11.2655	12.0959	12.0319	12.2862	11.7201	12.5161	11.2727	12.0038	11.0301	11.6327	11.5201	10.7711	11.1782	11.8902	12.2171	13.7809	13.2689	13.8038	13.274	NA	13.6171	12.5748	12.4628	12.1024	11.9021	13.3242	11.7166	12.2791	10.1385	11.0527	10.595	10.9859	15.9728	10.8873	11.2765	11.7103
DAG-36:4;0(18:1;0-18:3;0)	NA	3.55102	NA	2.47413	3.45586	3.01619	3.12117	NA	NA	NA	NA	3.41048	3.19287	NA	3.99973	NA	2.41302	NA	3.14222	3.03865	3.12213	2.56225	2.62737	2.52907	2.45045	NA	2.97431	3.48869	NA	NA	3.1944	2.98061	NA	3.94255	3.2502	2.93929	3.12414	2.69774	NA	3.04391	2.87381	NA	NA	NA	2.36509	NA	NA	2.45954	NA
DAG-36:4;0(18:2;0-18:2;0)	5.59902	2.24574	6.62609	2.67109	3.07171	2.98289	2.80489	NA	6.24147	6.10798	6.96788	4.54791	3.06472	4.9629	2.38286	6.35719	2.35736	6.06262	2.93337	2.64186	2.817	2.75013	2.68052	2.54463	2.95073	4.92022	2.96439	3.92587	7.52036	7.44011	3.50676	3.35068	NA	3.60915	3.04522	3.40123	2.93596	3.46716	6.82518	2.96051	3.14574	5.51617	5.60575	5.12024	2.9124	7.08996	5.57302	2.74486	NA
HexCer-34:1;2	NA	NA	NA	NA	NA	NA	NA	NA	NA	NA	NA	NA	NA	NA	NA	NA	NA	NA	NA	NA	NA	NA	NA	NA	NA	NA	NA	NA	NA	NA	NA	0.2266	0.23057	0.260043	NA	0.227152	NA	NA	0.321857	NA	0.22545	NA	NA	NA	NA	NA	0.29181	NA	0.268639
HexCer-42:1;2	0.426259	0.425189	0.347442	0.457364	0.52582	0.605946	0.404441	0.600463	0.427881	0.308942	0.443222	NA	0.584846	0.293524	0.559717	0.49316	0.456335	0.345082	0.421039	0.521793	0.439175	0.495041	0.476285	0.60864	0.2578	0.527398	0.682019	0.486513	0.571941	0.490119	NA	0.548578	0.455362	0.643952	0.592623	0.654225	0.332906	0.466929	0.372862	0.492034	0.519969	0.428676	0.438281	0.347624	0.467487	0.38487	0.344967	0.433103	0.573705
LPA-16:0;0(16:0;0)	0.127756	0.138083	0.186236	0.148201	0.162341	0.154686	0.165668	NA	NA	0.164563	0.19159	NA	0.132292	0.18731	0.173687	NA	0.188304	0.167644	0.173302	0.160526	0.171341	0.151099	0.142464	0.185977	0.148202	0.127196	0.155394	0.155317	0.17892	0.144848	0.121991	0.179205	0.187132	0.194498	0.116762	0.148496	0.207459	0.195772	0.058343	0.157576	0.194736	0.151731	NA	0.167139	0.159352	0.118821	0.108986	0.178539	0.252181
LPA-18:0;0(18:0;0)	0.0752818	0.0715066	0.062843	0.0972488	NA	NA	0.0921899	NA	NA	NA	0.14481	NA	0.0675587	0.0985875	0.112956	NA	0.0665566	NA	NA	0.092741	NA	NA	0.060643	NA	0.064889	0.0881177	NA	NA	NA	0.069955	NA	0.086691	0.084077	0.118649	NA	0.082639	0.172901	0.070897	NA	0.061145	NA	0.063928	0.050333	NA	0.078042	NA	0.070964	0.062631	0.162138
LPA-18:1;0(18:1;0)	NA	NA	NA	NA	NA	NA	NA	NA	NA	NA	NA	NA	NA	NA	NA	NA	NA	NA	NA	NA	NA	NA	NA	NA	NA	NA	NA	NA	NA	NA	NA	0.063045	0.092008	0.131424	NA	NA	0.125241	0.074434	NA	NA	NA	NA	NA	NA	NA	NA	0.116978	NA	NA
LPA-18:2;0(18:2;0)	0.221913	0.20989	0.248613	0.261048	0.14423	0.230119	0.19969	0.193629	0.148234	0.19901	0.193549	0.157799	0.1779	0.254244	0.243126	NA	0.225331	0.238216	0.205332	0.15051	0.197843	0.241436	0.18653	0.164307	0.19158	NA	0.113944	0.140945	0.089063	0.160639	NA	0.209738	0.280033	0.199934	0.117501	0.159261	0.253318	0.169618	0.072118	0.115666	0.19591	0.182619	0.136793	0.108836	0.178941	0.126719	0.232991	0.179017	0.133964
LPC-14:0;0(14:0;0)	1.14797	1.14181	1.18726	1.19711	1.10514	1.05101	1.06829	1.06262	1.13444	1.13872	1.1252	1.21674	1.10873	1.10612	1.07193	1.05961	1.09698	1.13096	1.1988	1.12765	1.18526	1.09093	1.10564	1.08893	1.09522	1.10921	1.19503	1.30048	1.30392	1.30737	1.28136	1.23133	1.29823	1.33667	1.20924	1.12232	1.16559	1.18411	1.20092	1.18981	1.13658	1.07103	1.02477	0.984843	0.99481	1.13689	1.07649	1.1171	1.32489
LPC-15:0;0(15:0;0)	3.57262	3.45452	3.49054	3.86178	3.64863	3.63355	3.48581	3.95168	3.63775	3.56838	3.67366	3.61129	3.60646	3.74671	3.72567	3.56726	3.47743	3.46459	3.63147	3.61258	3.57502	3.50728	3.70015	3.38249	3.44546	3.68437	3.79662	3.71158	3.69012	3.59786	3.71921	3.87791	4.41304	3.79209	3.61016	3.33536	3.30059	3.39343	5.55329	3.47458	3.46379	3.02016	3.03327	3.00122	3.22889	3.43496	3.30795	3.33682	3.72301
LPC-16:0;0(16:0;0)	53.4044	54.1417	53.6743	56.8797	53.2908	52.242	52.4604	55.342	54.7418	54.1099	53.8472	50.5345	53.3764	52.563	54.5372	51.422	53.9457	51.2421	54.0444	52.2211	53.3181	52.6034	54.7544	51.8233	52.9639	53.4368	54.7892	56.9993	56.9783	55.4738	57.3913	60.028	63.6297	58.6614	56.4432	55.7458	51.5621	54.6603	58.8316	53.9762	50.9906	48.6502	46.8347	48.3043	49.095	51.9233	52.3327	51.0394	56.188
LPC-16:1;0(16:1;0)	1.89019	1.7136	1.86156	1.98832	1.87559	1.70558	1.801	1.85679	1.85554	1.77647	1.8347	1.69995	1.7274	1.81563	1.83259	1.75842	1.91018	1.85489	1.81662	1.62293	1.91214	1.76658	1.79992	1.76002	1.78819	1.68464	1.85549	1.78107	1.80612	1.98653	1.92742	2.01645	2.18742	1.97642	1.92828	1.8763	1.78581	1.95761	1.9805	1.89915	1.72641	1.69011	1.59341	1.70608	1.73156	1.77448	1.79572	1.69984	1.99839
LPC-17:1;0(17:1;0)	1.37837	1.3864	1.08347	1.64725	1.4403	1.44253	1.62946	1.52218	1.72162	1.61412	1.3834	1.55644	1.16046	1.18822	1.21182	1.28976	1.23006	1.26225	1.31646	1.28292	1.34978	1.31448	1.28032	1.31672	1.39124	1.41865	1.52891	1.01136	1.14947	1.11457	1.08219	1.10901	1.30375	1.07991	1.09148	1.0255	1.04466	1.08295	1.30814	1.01386	1.10412	0.967497	0.964425	0.99309	1.04288	1.13029	1.11057	1.19911	1.01829
LPC-17:2;0(17:2;0)	1.33516	1.49217	1.34172	1.53544	1.45517	1.49719	1.47894	1.53413	1.37308	1.50574	1.55562	1.86448	1.43016	1.42027	1.5194	1.39538	1.46956	1.37934	1.47871	1.31296	1.48122	1.42189	1.47998	1.32714	1.46826	1.40856	1.46351	1.44986	1.47815	1.44559	1.53498	1.51737	1.77713	1.50875	1.45435	1.31181	1.30113	1.39166	2.25983	1.43222	1.34055	1.20267	1.13984	1.16632	1.2275	1.38444	1.3145	1.35847	NA
LPC-18:0;0(18:0;0)	11.6357	11.8795	11.8716	12.7984	11.7308	11.3032	12.0694	12.1553	12.1376	11.7941	11.7247	10.7681	11.8214	11.7843	12.1639	NA	11.8952	10.9739	12.0443	11.5245	11.7924	11.5536	11.8882	11.6335	11.7863	12.3155	12.2102	12.2126	12.4546	11.9833	13.2253	13.2142	13.9041	12.7905	12.6241	12.0075	10.8341	11.7541	13.1851	12.0047	11.1802	10.8705	10.365	11.084	11.1504	11.4144	11.6409	11.2438	13.1388
LPC-18:1;0(18:1;0)	10.2993	10.669	10.6819	11.279	10.6232	10.3877	10.587	12.8989	10.7834	12.3437	10.8772	9.98873	10.6014	10.2364	10.8714	NA	10.5357	9.95235	10.7285	10.3979	10.3578	10.1045	10.6959	10.2991	10.2929	10.3197	10.5306	12.3743	12.6075	12.3535	11.8407	11.7609	12.5333	13.5991	10.7541	12.7193	9.49381	12.3842	13.2858	12.4876	11.5909	9.40511	8.94112	11.341	9.81258	10.1283	11.89	10.3914	10.9556
LPC-18:2;0(18:2;0)	24.4926	24.7898	25.0664	26.7114	25.1825	24.0054	24.1322	25.3997	25.1233	25.3452	25.2268	24.5204	24.7463	23.9239	25.7839	24.0098	24.7293	24.2835	24.8165	24.4839	25.055	24.6487	25.3162	24.0724	24.5905	24.523	25.1043	26.961	26.9595	26.3966	28.0601	28.4231	30.9745	27.7615	27.087	26.5213	24.7928	26.5253	26.8951	25.5972	24.1716	22.6529	22.2215	22.8865	23.244	24.7973	24.6881	24.5672	26.0057
LPC-18:3;0(18:3;0)	0.472791	0.460119	0.447125	0.552161	0.414821	0.430854	0.464656	0.484359	0.493868	0.379042	0.447779	0.255685	0.421139	0.48666	0.437438	NA	0.4324	0.379214	0.483381	0.45617	0.502043	0.500367	0.454591	0.412729	0.445775	0.410588	0.347534	0.431746	0.277031	0.416481	0.341217	0.492402	0.49094	0.542313	0.410037	0.480107	0.300571	0.416346	0.355792	0.451457	0.403398	0.402639	0.356205	0.383718	0.495793	0.428363	0.433835	0.492301	0.449415
LPC-19:4;0(19:4;0)	0.818497	0.881312	0.733252	0.88311	0.706953	0.917516	0.819833	0.902794	0.893387	NA	0.778165	0.900976	0.744149	0.696177	0.782385	0.717517	0.760322	0.793781	0.919129	0.924502	0.72998	0.759475	0.935511	0.79308	0.855693	0.741545	0.742851	0.673241	0.722557	0.672947	0.577354	0.65218	0.663701	0.746812	0.667222	0.689824	0.622302	0.631706	0.670308	0.681833	0.654825	0.645804	0.618442	0.447859	0.574637	0.681657	0.588061	0.688242	0.641196
LPC-20:4;0(20:4;0)	5.04896	4.99228	5.10473	5.37325	5.19965	4.85781	4.8695	5.09989	5.01809	5.06052	5.16612	5.15336	5.03872	4.87454	5.37493	4.87177	5.1346	4.98033	5.10784	5.08535	4.98354	5.21524	5.10992	4.87927	5.01725	5.12075	5.2527	5.60808	5.52058	5.16757	5.60921	5.83867	6.3299	5.75503	5.52261	5.34899	4.95446	5.27533	5.54973	5.18503	4.9357	4.5978	4.34706	4.76735	4.74458	5.18846	5.16947	5.07974	5.4408
LPC-20:5;0(20:5;0)	0.577562	0.507231	0.51382	NA	0.610185	0.50519	0.549042	0.546362	0.529306	0.550815	0.541911	0.28201	0.536864	0.571356	0.511517	NA	0.566226	0.532237	0.572758	0.478863	NA	0.542489	0.510153	0.50674	0.509175	0.552343	0.513544	0.578562	0.533264	0.45806	0.470137	0.692051	NA	0.62681	0.500881	NA	0.582734	0.574428	0.630792	NA	0.456262	0.494256	0.463849	0.378714	NA	0.508111	NA	NA	NA
LPC-22:5;0(22:5;0)	0.171581	0.222298	0.334553	0.333711	0.188196	0.182847	0.191366	0.267081	0.222278	0.284184	0.25236	NA	0.226566	0.341981	0.277861	NA	0.214794	0.194896	0.233159	0.270479	0.33354	0.262055	0.210456	0.251625	0.180443	0.210384	NA	0.227787	NA	0.341278	NA	0.355587	0.266467	0.334788	0.151278	0.299132	0.245051	0.171222	0.144044	0.244448	0.157218	0.205782	0.213584	NA	0.295156	NA	0.33222	0.313235	0.155754
LPC-22:6;0(22:6;0)	0.890285	0.903268	0.854508	0.988777	0.928061	0.871893	0.957754	0.87995	0.961935	0.857425	0.971703	0.912255	0.885874	0.899253	0.935554	0.873795	0.965473	0.892075	0.913878	0.909529	0.905818	0.955531	0.942234	0.847648	0.9004	0.901212	0.917173	0.918157	1.02394	0.911861	0.973168	1.0116	1.15397	1.03596	0.928331	0.911908	0.902398	0.976695	0.976146	0.905582	0.913604	0.810328	0.8077	0.813358	0.844732	0.920845	0.900276	0.871915	0.981791
LPC O--16:0;0(16:0;0)	0.293908	0.275843	0.293023	0.359351	0.326309	0.295228	0.234202	0.33508	0.3292	0.282189	0.299526	0.174481	0.280277	0.275285	0.304198	0.266603	0.258733	0.243575	0.331797	0.338098	0.297312	0.252076	0.359109	0.365109	0.333488	0.360023	0.240737	0.352277	0.166704	0.276084	NA	0.362382	0.357706	0.35414	0.283795	0.301379	0.233707	0.318358	0.28581	0.317577	0.23238	0.28317	0.252942	0.20228	0.289942	0.276351	0.279489	0.331051	0.206898
LPC O--18:0;0(18:0;0)	NA	0.129601	NA	NA	0.116013	0.13266	NA	0.117816	NA	NA	NA	NA	0.116313	NA	NA	NA	NA	NA	0.114987	0.12069	NA	NA	0.134752	0.140468	0.208098	0.125416	NA	NA	NA	NA	NA	0.217659	0.158192	0.154199	NA	0.128709	NA	0.136008	NA	0.143131	NA	NA	0.131402	NA	0.104724	NA	NA	NA	0.117178
LPE-16:0;0(16:0;0)	0.641722	0.667823	0.662166	0.682744	0.682964	0.67947	0.638773	0.637362	0.679111	0.664758	0.692868	0.619482	0.609633	0.659732	0.687242	NA	0.71389	0.624753	0.725371	0.684507	0.672313	0.625656	0.690351	0.659791	0.642118	0.678499	0.67819	0.6842	0.744871	0.714487	0.735159	0.800398	0.829991	0.750095	0.695623	0.700201	0.667308	0.661962	0.758482	0.682062	0.683908	0.601477	0.607971	0.591967	0.610038	0.629054	0.640398	0.644944	0.780398
LPE-18:0;0(18:0;0)	0.811287	0.872909	0.842327	0.881594	0.851916	0.867137	0.854443	0.830058	0.836999	0.871259	0.908412	0.776152	0.809588	0.842966	0.842449	NA	0.856542	0.817568	0.909361	0.840602	0.819128	0.825256	0.844602	0.867141	0.897159	0.841768	0.862	0.919384	0.945581	0.893896	0.91521	1.05044	1.01458	0.884749	0.846662	0.88608	0.809367	0.896047	0.932045	0.958351	0.859431	0.771047	0.752668	0.797511	0.807285	0.833639	0.816256	0.867919	0.911693
LPE-18:1;0(18:1;0)	0.798973	0.808436	0.906562	0.802635	0.793217	0.780065	0.803899	0.837295	0.902446	0.879683	0.889583	0.819174	0.801494	0.756484	0.929652	0.81049	0.915501	0.789427	0.931956	0.789795	0.764036	0.794901	0.859151	0.784321	0.790998	0.850584	0.774235	0.912246	0.939396	0.969063	0.990659	1.06898	1.05269	0.956888	0.854146	0.846216	0.830653	0.935526	0.860271	0.833119	0.739229	0.731728	0.670814	0.725294	0.859545	0.771344	0.797705	0.905281	0.780424
LPE-18:2;0(18:2;0)	1.84061	1.84228	1.88465	1.95335	1.8989	1.85459	1.83883	1.90475	1.88882	1.90977	1.86468	1.90368	1.76974	1.84049	1.99999	1.80466	1.89775	1.8868	1.82753	1.91627	1.84455	1.86786	1.90093	1.78318	1.85308	1.8809	1.88179	2.10309	NA	2.02803	NA	2.28698	2.29691	2.15867	1.98535	2.08574	1.94809	2.04747	2.16814	2.0045	1.87349	1.73848	1.73041	1.75776	1.80947	1.9282	1.90731	1.94969	1.96612
LPE-20:2;0(20:2;0)	0.0713471	0.0669845	0.0657844	0.0626626	0.0827332	NA	0.0569173	0.0751443	0.065582	0.0729839	0.0776391	NA	0.0977108	0.0648538	0.0958969	0.0522137	0.0645227	0.0755117	0.0641432	0.0513084	0.0641454	0.0880825	0.0845042	0.0890087	0.0599368	0.0533148	0.0618222	0.101324	NA	NA	NA	0.136835	0.145612	0.095927	0.06058	0.094898	0.063231	0.126587	NA	0.099555	0.072986	0.054557	0.08378	0.061012	0.089017	0.082426	0.075649	0.072029	0.078146
LPE-20:3;0(20:3;0)	NA	NA	0.0705364	0.0670813	NA	0.0532389	NA	0.0536657	0.0648494	0.0545413	0.0619619	NA	0.0710721	0.102323	0.0681989	0.0572616	0.0731764	0.0439054	0.0647504	0.0715847	0.0646074	0.0910448	0.0619421	0.0484055	0.0663784	0.0478599	0.073711	0.05951	NA	NA	NA	0.083679	0.092773	0.084156	NA	0.070222	NA	0.051894	NA	0.078472	0.079219	NA	0.043191	NA	0.051869	0.054097	NA	0.050575	NA
LPE-20:4;0(20:4;0)	1.34717	1.34886	1.45743	1.31974	1.38647	1.39045	1.37206	1.41633	1.40733	1.35819	1.32603	1.35878	1.37663	1.34282	1.47286	1.30437	1.37797	1.36744	1.44343	1.35701	1.36799	1.29887	1.38643	1.37031	1.33793	1.34358	1.36719	1.67039	1.61874	1.5653	1.43458	1.75298	1.87096	1.87022	1.60683	1.6443	1.48951	1.56663	1.43446	1.45307	1.45861	1.24803	1.31923	1.33588	1.36842	1.45209	1.44734	1.47368	1.435
LPE-22:5;0(22:5;0)	0.0876601	0.0574992	0.105142	0.0956692	0.0879571	0.0650672	0.0492503	0.0711392	0.0554631	0.0919413	0.0874478	NA	0.0825176	0.0467753	0.0868571	0.0608377	0.0660352	0.0938982	0.0636383	0.0727133	0.0711744	0.0586223	0.0978373	0.0480942	0.045738	0.0840147	0.0653609	0.057125	NA	0.098847	NA	0.099667	0.103364	0.082349	0.080165	0.082916	0.072074	0.060219	0.100754	NA	0.067114	0.091959	0.042445	NA	0.089932	0.09556	0.073429	0.061004	0.06911
LPE-22:6;0(22:6;0)	0.662123	0.670381	0.705349	0.684225	0.676752	0.659613	0.678474	0.675993	0.71839	0.625689	0.691934	0.638453	0.657522	0.625517	0.711471	0.644396	0.673488	0.641909	0.723881	0.675952	0.665465	0.646046	0.695839	0.654552	0.690892	0.673613	0.674249	0.83192	0.746436	0.734005	0.713574	0.792732	0.883713	0.842356	0.749213	0.788008	0.761299	0.734864	0.709522	0.760259	0.701424	0.660269	0.649348	0.63369	0.635754	0.673919	0.69346	0.694722	0.736859
LPE O--16:1;0(16:1;0)	0.0381458	NA	NA	NA	0.0472791	NA	0.042218	NA	NA	NA	0.0709478	NA	NA	NA	0.0576026	NA	0.046123	0.0516736	0.0661254	NA	NA	NA	0.0510884	0.0447183	0.0352473	0.0568304	NA	0.055645	NA	0.112495	NA	0.069963	0.039285	0.076303	NA	0.068177	0.050622	0.051874	NA	0.053813	0.042926	0.055176	NA	0.048877	NA	NA	NA	0.055831	NA
LPI-16:0;0(16:0;0)	0.0735042	NA	0.0780439	0.0613789	0.0793342	0.0955108	0.0615912	0.0694265	0.0747186	0.0894234	0.088693	NA	0.0499774	0.100339	0.105868	0.0904882	0.0954734	0.0905597	0.0937189	0.112575	0.0795982	0.069289	0.0968858	0.106142	0.098692	0.0986601	0.0681076	0.045572	NA	0.055328	NA	0.080223	0.092556	0.080834	NA	0.055124	0.074598	0.105844	0.09137	0.068549	NA	0.069778	0.121995	0.101219	0.064374	0.087965	0.076718	0.043633	0.099465
LPI-18:0;0(18:0;0)	0.151555	0.180894	0.154938	0.198062	0.14336	0.159416	0.153533	0.190257	0.174337	0.201962	0.165023	0.114613	0.20937	0.153638	0.176148	0.12709	0.190731	0.156963	0.179007	0.165575	0.214084	0.197048	0.16298	0.183418	0.194649	0.158922	0.147953	0.157199	0.129178	0.179504	0.133881	0.212416	0.205964	0.198871	0.165293	0.173513	0.192466	0.184223	0.154004	0.163632	0.154609	0.157252	0.162913	0.153677	0.181316	0.158388	0.185805	0.167452	0.227369
LPI-18:1;0(18:1;0)	NA	NA	0.0703351	NA	0.057409	0.0561869	0.0562804	NA	NA	NA	0.053317	NA	0.0505263	NA	NA	NA	0.0548394	NA	0.0703197	0.057376	NA	NA	0.0726121	NA	NA	NA	NA	0.046602	NA	NA	NA	0.055663	0.051296	NA	NA	NA	NA	0.078332	NA	0.052163	NA	NA	0.045907	NA	0.046907	NA	0.061015	0.043642	NA
LPI-18:2;0(18:2;0)	0.0763037	0.0515482	0.0797346	0.051359	0.0775951	0.0713284	0.06545	0.0729322	NA	NA	NA	NA	0.0531905	0.0574519	0.061545	NA	0.0689326	NA	NA	0.0621368	0.0475805	NA	0.0708378	0.0795905	0.0483461	0.0482779	NA	0.05451	NA	NA	NA	0.100983	0.072039	0.049871	NA	0.076643	NA	0.097215	NA	0.083732	0.084865	0.065384	0.074086	NA	0.064623	0.086595	0.05485	0.059878	NA
LPI-20:3;0(20:3;0)	0.110184	0.0978758	0.153845	0.108208	0.128156	0.16303	NA	0.116072	0.13916	0.117045	0.104655	0.0950961	NA	0.0918368	0.115953	NA	0.105398	0.102829	0.175663	0.0826188	0.114997	0.0913231	0.126856	NA	0.111631	NA	NA	0.091388	NA	0.050977	NA	0.107629	0.095045	0.161795	0.141544	0.094913	0.072733	0.1207	NA	0.120455	NA	0.143586	NA	0.132006	0.113178	0.082471	NA	0.113557	NA
LPI-20:4;0(20:4;0)	0.175791	0.195024	0.229871	0.194854	0.206216	0.167209	0.210018	0.171509	0.203447	0.182869	0.231287	0.157786	0.186503	0.196898	0.192777	0.184496	0.205285	0.207024	0.223698	0.193344	0.170714	0.195587	0.199433	0.203342	0.21154	0.203006	0.182649	0.202671	0.170815	0.21801	0.182106	0.244485	0.26433	0.198576	0.214388	0.21455	0.214373	0.23669	0.168077	0.22717	0.203066	0.198063	0.181516	0.177635	0.19733	0.213457	0.18071	0.216301	0.212532
PC-32:0;0(16:0;0-16:0;0)	8.04235	9.04873	8.79726	7.66426	7.72565	7.90304	8.86992	8.48937	8.01043	7.87729	7.1795	7.91453	7.97675	7.97183	8.56012	6.63421	8.03439	7.01926	9.10285	8.72467	8.83571	7.50939	7.74586	7.04287	7.77186	7.25289	8.3714	9.6378	8.96152	9.21115	9.08698	9.14446	10.0475	9.14058	8.52069	9.31482	9.073	8.49631	8.6982	8.34288	8.20965	8.15202	7.2634	7.26484	7.55866	7.53388	8.10015	7.35401	8.02552
PC-32:1;0(14:0;0-18:1;0)	3.50603	3.80977	3.5643	3.99532	3.21859	3.61427	4.85141	3.44954	3.46299	4.9379	3.36515	2.91313	4.31131	3.92964	NA	4.17956	4.42275	3.75966	3.82258	3.49474	3.38392	3.72918	4.31309	3.99047	3.36939	4.17403	4.18894	4.87283	5.69578	4.27723	4.6213	3.02201	5.42985	5.12068	4.55785	4.4244	4.54536	NA	5.70057	4.63266	3.90271	4.20131	3.78741	NA	4.19118	4.06425	3.30222	5.51364	4.66125
PC-32:1;0(16:1;0-16:0;0)	16.2458	14.8421	16.7307	16.3476	17.0343	17.0345	15.4593	17.1044	17.8222	17.0356	17.0337	17.4099	15.7096	16.4088	21.0602	15.9141	15.5683	16.4084	16.0268	16.1098	16.7408	16.2692	15.7633	15.7186	15.9609	15.6276	16.4516	16.361	16.9914	17.7257	17.5543	20.7	18.4597	16.8108	16.4909	18.0467	16.8157	21.1793	17.4577	17.706	16.1465	14.8762	14.9458	18.301	14.5706	15.672	15.1656	15.6671	14.4576
PC-32:2;0(14:0;0-18:2;0)	NA	NA	4.8349	5.15852	5.28113	4.78338	4.97583	5.8597	5.25401	5.52253	5.26681	5.82923	4.92221	5.12437	5.64288	5.36441	5.06421	4.8869	5.36931	5.1624	5.09402	5.10918	4.90811	4.72286	4.46808	4.84556	4.42652	5.81769	5.55388	5.96248	5.64175	6.53376	6.59908	6.64445	5.65753	5.91496	5.6249	6.18062	6.50335	5.56511	NA	NA	4.84663	NA	5.30288	5.94568	4.79451	5.51085	NA
PC-33:2;0(15:0;0-18:2;0)	41.6047	42.2628	NA	NA	NA	40.8714	47.3642	45.8433	NA	44.8381	NA	42.1908	NA	NA	NA	NA	41.9313	41.7036	NA	NA	NA	41.511	38.5058	37.8358	41.3756	NA	NA	42.9523	48.3157	46.5283	43.3689	48.1909	53.9555	47.5699	43.9544	43.3984	44.4769	47.0358	NA	47.8856	NA	39.4703	39.4773	37.8734	40.869	42.5691	NA	NA	43.7042
PC-34:0;0(16:0;0-18:0;0)	29.1388	30.3836	31.0739	25.0716	30.2246	30.9254	27.7787	27.3687	29.096	32.2293	30.9848	32.4834	29.3231	24.346	32.4412	33.9211	29.7734	31.8831	29.5934	29.3165	28.5817	27.9492	28.4663	24.2648	28.374	26.8859	30.9067	36.3047	34.5978	36.2427	39.5446	38.5522	37.1286	33.9371	39.0144	34.1692	32.0873	35.194	31.3062	37.4951	34.4525	34.2402	32.0139	33.926	29.3289	33.3901	28.6419	35.5669	28.431
PC-34:2;0(16:0;0-18:2;0)	581.187	569.02	605.714	579.977	590.415	578.384	587.77	601.479	602.007	599.324	568.814	594.59	584.107	576.084	626.401	577.18	587.793	571.267	590.697	581.367	594.571	584.701	572.089	561.846	568.213	563.838	575.179	640.395	676.153	666.339	662.342	707.428	732.707	680.115	638.789	665.499	628.943	664.146	675.132	646.592	618.061	581.261	587.066	565.931	569.499	592.794	562.522	603.176	577.436
PC-34:2;0(16:1;0-18:1;0)	4.4397	6.4788	6.18467	6.10447	5.40679	5.08121	7.48653	6.7638	7.26635	6.38515	6.30273	5.73219	5.59199	5.06873	5.92246	6.38779	5.28768	6.58258	5.62493	6.12809	7.77373	7.81542	5.30591	7.05926	4.78233	5.16705	6.95965	7.73305	7.65965	7.53472	6.10887	7.69538	9.64432	7.4364	7.64939	6.77204	5.82954	5.79848	8.79574	7.595	5.62786	6.54638	5.32362	6.4435	6.26398	6.58813	6.89779	6.69965	6.37318
PC-34:3;0(16:1;0-18:2;0)	8.10325	7.92705	8.7957	7.43553	7.96588	7.75559	7.59881	9.19785	8.29687	8.88177	7.81524	6.51329	7.99177	8.60222	8.28559	7.86719	7.57694	8.07609	9.18859	9.12207	7.5707	7.999	8.23262	7.75184	6.96216	8.06401	7.58413	8.29052	8.77788	9.81548	7.78222	10.3334	8.95913	8.97687	7.44001	9.08923	7.56682	9.76072	10.585	10.0545	8.31798	8.50247	7.53234	6.36121	7.73365	8.50603	8.17965	8.34245	9.27648
PC-34:3;0(18:3;0-16:0;0)	9.7952	8.58426	10.0537	10.3453	10.0853	9.01217	10.369	9.32904	11.1088	9.58927	9.12712	11.0101	9.5831	8.51755	10.8519	9.36334	10.2179	9.73395	8.49428	9.13364	9.68212	9.44937	8.71563	9.39072	9.88681	10.018	9.478	10.3725	11.3295	9.75226	11.9262	9.7834	12.7849	10.9588	10.6429	10.6348	10.2575	9.7395	9.38923	9.81454	10.6496	9.0777	9.74768	10.288	9.39321	8.48583	8.80496	9.41862	7.93013
PC-35:2;0(18:2;0-17:0;0)	31.2677	33.1966	31.8489	32.2069	33.7505	32.2875	36.4275	36.7053	34.7296	35.389	32.5574	35.9624	33.8755	31.7462	33.5808	34.2563	30.6979	32.6528	32.8622	32.8559	32.4086	31.9698	30.5617	30.7635	33.1369	32.7419	31.9701	32.2514	35.9129	34.406	33.1932	37.8857	40.2593	37.3348	32.8213	33.8327	32.797	33.6145	46.9514	34.6643	32.25	29.8098	30.1116	29.7179	29.8061	31.6235	27.1882	30.5156	30.5013
PC-36:2;0(16:0;0-20:2;0)	8.15667	6.4322	7.71807	7.76026	8.04068	5.96736	6.76	6.47478	8.65516	8.09775	8.12133	6.27283	6.51116	7.23808	7.15709	8.11753	7.59982	8.95497	5.62918	7.90016	7.10886	NA	7.31733	7.2218	6.44874	6.9225	7.57539	6.94093	9.09514	8.33265	7.85517	10.1913	8.3435	10.2095	NA	9.21466	8.01602	9.67451	6.78333	8.32563	7.17436	8.20761	7.24206	8.89189	5.85228	8.76097	6.55778	8.39436	6.19948
PC-36:2;0(18:1;0-18:1;0)	17.7834	19.1403	19.3794	18.1226	19.6005	16.6404	18.9002	18.1692	20.6891	18.6177	18.9137	19.1301	20.5635	16.7215	20.5974	17.6696	19.2016	18.3398	18.2437	18.1171	18.2233	19.9035	18.3017	17.5563	17.4893	17.9461	15.4149	19.1598	23.6063	20.6168	21.8335	22.3024	23.6117	21.9738	19.0664	20.2117	19.436	19.6125	22.5724	18.775	17.3426	18.454	17.8001	19.8383	18.9274	18.129	17.9853	19.9343	18.0711
PC-36:2;0(18:2;0-18:0;0)	245.87	248.802	262.858	251.879	252.534	245.759	254.71	256.988	251.657	255.857	244.469	255.519	250.059	245.737	272.19	246.214	252.295	243.229	256.518	249.446	257.865	256.815	251.559	243.614	247.545	243.494	260.277	289.244	297.075	296.255	284.612	310.424	334.301	307.306	291.936	295.4	271.844	287.112	288.709	289.859	270.881	250.337	249.736	252.667	247.829	262.972	242.199	261.326	260.57
PC-36:3;0(16:0;0-20:3;0)	51.1811	51.7347	55.5735	51.2137	53.738	50.4638	52.8924	56.3078	56.5191	55.7176	52.8683	55.4919	51.6248	52.836	58.6707	50.786	56.0178	53.0012	53.8911	55.1868	55.5728	49.9676	51.5398	50.6067	52.0772	50.3017	53.6251	56.8275	59.3985	59.2773	60.619	62.7991	67.1521	61.9423	57.9245	61.0094	56.825	61.9588	60.0486	61.89	55.4717	52.0118	52.8319	49.3965	51.0719	52.6522	50.8054	53.4604	52.7338
PC-36:3;0(18:2;0-18:1;0)	51.9798	49.5628	54.4334	52.9246	53.4926	51.824	52.3644	52.8136	52.1803	51.8065	48.3681	51.0269	52.8638	51.3919	53.8145	51.2128	49.2236	48.689	53.1192	50.2693	51.9307	52.8116	50.4676	50.3802	49.4684	50.9493	53.5797	56.3002	62.2266	59.1799	56.9673	61.5625	62.1966	62.8658	54.8932	55.6208	54.9942	56.1032	60.3021	56.8569	55.8535	51.1964	53.0683	54.1056	50.5544	52.5123	50.7399	56.3328	51.1487
PC-36:4;0(16:0;0-20:4;0)	224.921	223.048	232.642	224.166	228.509	226.614	226.969	231.244	236.347	234.609	222.256	232.691	228.283	220.441	246.014	227.386	230.655	226.575	229.964	225.028	230.597	226.385	219.117	218.732	222.743	220.102	223.436	248.742	261.408	260.288	252.804	274.443	284.91	266.022	240.511	253.887	244.475	255.419	266.774	255.831	239.52	224.342	225.799	221.454	220.424	226.841	214.533	236.419	219.411
PC-36:4;0(18:2;0-18:2;0)	42.2301	41.6518	47.7726	45.7437	45.6422	43.6711	48.965	45.6225	46.7205	43.9519	43.4672	47.6755	46.2865	46.966	45.2675	43.2974	40.5711	40.4631	41.0987	45.6629	45.7814	46.1947	46.9124	42.2903	43.0775	40.4659	44.5273	49.0361	53.1297	48.5441	50.0008	50.8855	57.4443	51.006	54.3944	50.9418	46.6257	51.2137	52.7112	45.288	47.0139	47.4829	41.3934	44.4965	45.3415	48.0558	45.8687	44.464	47.3696
PC-36:5;0(20:5;0-16:0;0)	30.5192	30.6911	32.837	26.0791	30.3513	30.4285	31.8262	31.9621	32.4262	27.2037	29.6652	NA	31.7472	30.4267	33.9703	31.2781	30.9421	29.5869	31.4844	31.5682	31.7459	30.5719	31.2221	29.2284	29.7571	27.9401	31.0814	32.1804	30.6483	34.616	32.9923	35.9271	32.2606	29.3602	32.6637	33.8303	33.045	34.1735	34.2351	28.5107	30.5754	29.6259	30.2137	28.7357	29.2615	30.4323	24.2231	30.5836	29.2364
PC-37:4;0(20:4;0-17:0;0)	15.9661	15.16	15.9331	14.6748	15.5884	15.7352	16.779	16.9918	16.4916	17.2718	15.4736	NA	16.4101	14.952	15.7933	14.1889	15.5137	15.2558	NA	14.476	15.2499	15.3326	14.8907	14.1948	14.8189	14.7524	15.9752	15.1393	16.3511	15.027	15.6118	15.5393	18.5148	16.0661	15.46	14.3809	14.3795	NA	20.4582	16.477	14.4256	14.0328	12.3381	13.7566	13.0791	15.7247	13.5823	14.7301	14.2075
PC-38:3;0(20:3;0-18:0;0)	14.0912	16.7168	16.168	15.6413	15.9357	15.691	15.2877	15.7287	14.8671	14.9865	14.4033	15.8055	15.8382	14.5696	16.8422	16.151	15.8706	14.8699	14.7957	16.4101	17.049	16.4731	14.705	15.6144	15.6872	15.7045	15.2824	18.8701	18.8854	18.2654	18.5652	19.588	23.2246	19.5891	19.9872	17.0711	15.4455	17.7904	17.7772	17.6354	16.226	15.531	15.4555	14.4752	15.725	14.7654	14.0449	16.0232	16.5581
PC-38:4;0(16:0;0-22:4;0)	8.62912	5.76021	6.01786	6.45919	7.19882	7.08488	10.3709	5.03059	9.22889	5.94874	7.20323	5.0187	8.65759	6.25688	3.70322	8.45133	8.82487	9.57619	6.28756	7.85915	8.17474	6.97369	9.18662	NA	5.57018	8.70604	NA	6.27236	8.35273	8.64465	9.57435	12.739	11.0075	9.23094	3.84444	9.14116	6.15121	9.09398	5.58966	9.98887	10.1237	6.84792	7.25661	9.18172	6.67482	7.37662	4.28656	8.75291	6.14614
PC-38:4;0(18:1;0-20:3;0)	10.89	10.0867	13.2163	11.6087	12.3115	11.7458	13.2274	11.2267	12.6522	11.9372	14.0382	12.3398	11.1485	11.8379	12.9295	7.61467	11.7536	12.3885	9.98692	11.6486	11.3918	11.5364	11.7296	10.6224	12.1893	8.68983	9.27293	10.9945	13.2998	14.2186	12.243	14.7417	12.4641	14.4924	9.97028	12.9433	14.698	14.1165	14.57	14.926	12.0835	8.14286	12.3559	12.2213	10.5413	12.1382	10.4335	12.484	12.757
PC-38:4;0(20:4;0-18:0;0)	101.704	107.01	111.237	103.118	107.678	102.745	101.499	110.355	104.768	109.66	97.9718	109.995	105.095	104.868	116.272	106.304	102.915	99.9888	110.405	106.2	108.194	102.493	102.616	108.729	103.535	102.988	117.136	120.526	125.52	120.493	115.948	123.655	135.714	128.843	122.412	119.886	114.205	116.446	119.232	115.272	110.569	108.215	105.673	102.602	104.289	105.87	103.187	107.831	105.702
PC-38:5;0(16:0;0-22:5;0)	18.9801	18.2538	21.7447	15.8022	19.1276	18.1237	20.2873	17.2273	16.9413	19.3221	17.0524	23.8001	19.7278	19.6908	22.8056	21.5896	18.3096	14.9606	20.7814	17.5394	19.8136	19.3032	17.0637	17.406	21.4077	18.4909	17.8507	19.7849	18.8673	19.054	24.806	20.4865	22.2589	21.5365	22.7904	20.0397	18.7956	20.4938	23.1522	18.4812	18.4229	18.2072	19.8291	16.2572	18.3746	19.4792	17.538	22.5923	18.9403
PC-38:5;0(18:2;0-20:3;0)	4.37927	2.31817	5.8991	3.79773	NA	2.02611	2.1721	3.09427	2.58171	3.09069	NA	NA	2.2558	NA	NA	3.56634	NA	3.52011	2.34593	NA	3.43944	2.22785	3.15608	2.84792	2.13151	NA	2.94098	3.06317	3.25958	2.80149	5.8777	5.26723	6.17145	3.8562	4.48014	4.27957	3.36221	3.06591	4.79067	4.75997	5.57898	2.62298	2.70172	4.77549	2.59707	2.41524	NA	3.46492	3.3751
PC-38:5;0(20:4;0-18:1;0)	22.6041	19.2664	22.0087	18.4495	19.8444	17.9494	25.2055	20.4239	22.3717	20.1694	21.4302	23.6612	18.863	21.7265	27.5835	23.4298	21.1421	20.739	24.1753	20.7932	19.4714	18.9135	26.0989	19.1764	21.6978	21.9826	20.1243	22.4712	25.6529	23.4706	22.4503	22.1355	22.9519	22.4739	23.2013	20.7887	20.1809	21.4624	25.1343	21.2403	24.5924	17.5305	17.6538	18.2377	18.9082	19.4374	19.6305	21.2413	18.8389
PC-38:5;0(20:5;0-18:0;0)	NA	5.69441	NA	7.19033	7.61677	7.70507	NA	7.94201	7.07738	6.01756	8.13979	NA	7.09577	3.35765	NA	NA	7.64478	4.24619	NA	7.90282	5.35956	8.10602	NA	6.21228	NA	6.17262	7.84538	6.25656	8.53968	7.98903	NA	6.82914	8.51626	7.42786	NA	7.51497	8.12829	8.75709	NA	8.44265	NA	7.16566	4.87059	7.19016	5.82771	6.52623	7.56053	NA	6.84824
PC-38:6;0(16:0;0-22:6;0)	70.213	67.4084	76.3168	75.3836	69.0065	70.2352	70.352	75.0659	72.7014	68.6817	68.7177	70.1005	70.0573	71.3102	73.9886	75.7471	74.6502	64.4979	74.0554	71.7487	75.3521	72.8075	70.7662	65.4586	64.2894	69.9696	69.0933	75.1649	82.5714	80.8953	73.439	85.1898	88.363	80.7648	79.6174	76.5594	83.8623	77.1309	103.042	78.726	77.0298	68.9365	68.2882	69.7885	68.658	74.2965	68.5134	70.7591	69.3808
PC-38:6;0(18:2;0-20:4;0)	15.7254	18.7309	17.7278	12.561	20.1863	16.1834	17.0529	17.5912	15.5519	20.452	18.1938	18.5347	18.4099	16.5133	20.2804	11.2672	14.4736	22.239	17.5087	17.6184	15.3922	15.7245	16.1916	19.4814	20.0567	15.337	18.2376	19.9945	20.264	20.5039	22.2386	21.7449	22.7686	22.454	16.7481	22.5885	11.7599	23.6088	NA	20.3301	17.0562	17.8186	18.7747	17.29	15.4089	15.2118	13.8457	19.9009	16.0293
PC-40:5;0(22:5;0-18:0;0)	5.24683	5.39268	5.90945	5.27083	5.58738	6.21702	5.23772	5.38637	NA	NA	5.1937	NA	5.23728	5.12008	6.06647	NA	5.25161	5.14218	4.44129	5.03792	6.10158	NA	5.4964	5.53777	5.31569	5.74466	NA	5.99314	6.50867	7.08566	6.36366	5.86407	7.16241	6.5742	6.10534	6.1214	7.14664	6.05197	NA	6.76565	NA	5.10908	5.12071	5.55467	5.00241	5.62138	NA	4.97098	5.28038
PC-40:6;0(22:6;0-18:0;0)	NA	NA	NA	NA	25.9782	NA	24.7715	NA	NA	25.6983	NA	NA	24.5481	24.161	NA	NA	NA	24.0011	NA	NA	NA	24.3745	25.0311	NA	NA	NA	NA	28.243	29.5788	28.0124	NA	30.382	NA	NA	NA	NA	NA	27.6108	NA	NA	NA	24.8653	NA	NA	24.7802	NA	NA	NA	NA
PC O--32:0;0	3.08868	3.42108	3.6413	3.98638	3.97958	3.89477	3.48458	3.63714	3.66123	5.29531	5.04876	NA	3.19502	3.02707	3.77672	3.11167	3.22107	4.00968	3.59739	3.0701	3.31444	3.05238	3.48954	3.11706	3.48294	3.12223	4.10903	3.65824	3.85516	4.80706	3.41126	3.73721	3.95656	4.29207	2.84906	3.44938	3.63921	3.28299	3.9207	3.78795	3.34553	3.12385	3.20561	3.10386	2.93756	3.66754	3.27064	2.97588	2.78253
PC O--32:1;0	1.69499	1.63282	1.43117	1.59225	1.60994	1.71124	1.81574	1.63062	1.43716	2.05008	1.95318	0.635247	1.44149	1.51599	1.67009	1.7664	1.45826	1.60356	1.71862	1.451	1.67829	1.28066	1.56732	1.42623	1.57491	1.46088	1.73069	1.9782	2.1075	2.23486	2.20703	2.0477	2.3339	2.10803	2.05159	1.91651	NA	1.8877	1.70098	1.53654	1.89466	1.71099	1.50296	1.38738	1.46801	1.75971	1.73792	1.9663	1.50874
PC O--34:1;0	0.587443	0.62506	1.99248	2.11175	0.892813	0.433272	0.1714	1.88235	0.638815	0.639202	2.28815	1.20784	2.25588	2.09112	2.04163	1.85185	2.1149	1.05694	0.236358	0.472947	0.789161	2.12385	0.296229	1.68789	0.248752	1.80243	0.133218	0.74359	0.766049	1.352	1.95709	0.976134	NA	2.02079	0.495067	2.41448	0.937497	0.916343	1.52709	2.20334	0.307878	0.600314	0.805172	2.15039	0.504062	1.84216	0.143809	0.321376	1.73951
PC O--34:2;0	8.79933	8.69244	8.85624	9.02861	8.8391	9.04718	8.91174	8.83765	8.84391	8.84118	8.47475	11.4292	9.48126	8.92311	9.70286	8.32362	9.27264	8.06944	9.39334	8.71174	9.10609	8.97437	9.44049	8.70816	8.40826	8.26474	8.68598	9.49757	9.94433	11.0274	10.1127	10.4159	11.0553	10.1221	9.59173	10.4906	9.87344	9.96435	10.0253	10.0724	9.94199	9.12238	8.71594	8.64322	8.27372	8.6193	8.76741	9.30195	8.7606
PC O--36:3;0	2.23191	NA	2.44913	2.57786	2.20967	2.23906	2.56329	NA	2.10466	2.02974	NA	1.91276	2.08281	NA	2.62679	NA	NA	2.15282	NA	2.23757	1.953	2.35573	2.11368	NA	NA	1.85584	1.55674	2.40054	NA	2.4881	2.93098	3.12395	2.66334	NA	NA	NA	3.37694	NA	2.54805	3.00331	NA	2.59442	NA	2.70693	2.22048	2.62985	NA	2.13547	NA
PC O--36:4;0	16.2186	16.8815	17.7283	16.1141	16.9332	15.7254	15.5477	16.9847	16.9424	16.9656	17.109	17.1815	16.7548	15.9438	17.4585	15.9803	16.0225	15.9851	16.7416	16.0228	17.2044	16.427	15.5099	15.5507	15.7235	16.0808	16.6169	17.792	18.4167	17.8956	17.7436	19.5055	20.0858	20.0148	17.354	17.4823	16.5061	17.6938	19.7917	17.8388	17.4593	15.6604	16.3079	16.466	15.5336	16.1946	15.5846	15.7109	16.3493
PC O--36:5;0	13.9928	13.659	14.8257	14.2536	14.7366	14.0135	13.83	14.8645	13.8114	14.3909	13.5616	14.442	15.1159	13.7097	14.8869	14.1886	13.6212	13.5617	14.6055	14.6822	14.5253	13.7337	14.0156	13.6554	13.9362	13.9416	13.8223	14.5284	16.8044	16.8297	15.9693	16.9889	18.4504	16.912	16.1971	15.6505	15.5829	16.3961	16.9332	16.5306	15.5705	14.0923	14.2819	14.2257	13.4095	13.7961	13.3216	14.5665	13.1381
PC O--37:5;0	1.1657	1.80041	1.33911	1.2348	1.74846	1.55174	1.62139	1.3239	1.6737	1.7182	1.23353	NA	1.16757	1.28776	2.03156	1.57456	1.68629	1.5157	1.42223	1.73803	1.81866	1.30591	1.14977	1.57208	1.45234	1.75693	1.905	1.40164	1.9739	1.79753	1.64632	1.47936	2.22455	1.60247	1.80966	1.2446	1.09164	1.98381	2.62873	1.48762	1.55977	1.33566	1.58695	1.28295	1.47062	1.8472	1.14248	1.03557	1.19212
PC O--38:4;0	5.59898	4.94519	4.96084	4.65448	4.73015	5.23717	5.07305	5.19342	5.25957	4.74977	5.05457	5.09455	4.76213	4.89975	5.83606	4.89788	5.60738	4.34707	5.49556	4.93477	5.09249	4.82272	5.49252	5.39361	4.63243	4.98875	4.97472	5.41668	6.04647	5.46416	6.1982	6.4503	6.0518	5.96577	5.87323	5.48319	4.96184	5.773	5.19819	4.75517	5.89634	4.91758	5.26709	5.1275	5.17413	5.34747	5.0136	5.56784	5.4812
PC O--38:5;0	15.116	14.8621	16.6982	15.4939	15.4384	14.7236	15.7196	15.1263	15.833	15.8686	14.8798	15.5268	15.4315	15.6923	16.506	14.5256	14.8238	15.3487	15.8647	15.3212	15.8646	15.5517	14.8008	14.6108	14.609	14.7871	14.6972	16.671	18.2226	17.2803	15.6101	18.3816	20.3042	18.7511	17.3426	18.0103	16.7537	17.1956	18.3311	17.3232	16.4154	15.7434	15.0301	14.3348	14.7912	15.4174	14.4336	15.7851	15.3392
PC O--38:6;0	6.39878	5.93519	6.59897	6.29268	6.7656	6.42871	6.45616	6.61973	7.08443	6.37067	5.95767	6.76161	6.8626	5.95366	6.81512	6.47409	6.38913	6.30869	6.60741	6.38414	6.8353	6.27255	5.73471	5.87991	6.25164	5.77593	6.65079	6.92564	7.75832	6.69333	7.4918	7.79429	8.20525	6.94868	6.76354	7.64533	6.83081	7.41467	7.53612	6.84526	7.14081	6.203	6.91129	6.40828	6.36283	6.37749	5.92212	6.70396	6.03191
PC O--40:5;0	1.12605	1.16962	1.73518	1.87453	1.45024	1.6691	1.22876	1.07261	1.404	1.63743	1.4397	NA	0.935162	1.42852	1.4247	1.42938	1.39942	1.67741	1.09521	NA	1.30268	1.23246	1.58861	1.66592	1.91051	1.16718	1.67242	1.85659	1.31664	1.09823	1.06917	2.08101	2.60839	2.33179	1.48591	1.45792	1.33517	1.48089	1.41802	2.05076	1.82283	1.73863	1.98203	1.9491	1.34027	1.20821	1.07402	1.23746	2.303
PC O--40:6;0	1.18993	1.57189	1.78815	1.92358	1.78439	1.64185	1.70199	2.13354	1.85995	1.23119	NA	NA	1.66663	1.75528	1.61358	1.53795	1.49211	1.20219	1.91237	1.57392	2.04843	1.50058	1.6588	2.02089	2.34144	1.5139	2.04585	2.16576	2.64231	1.24866	2.0994	2.76942	2.35446	2.29629	1.85746	1.72928	1.65592	2.22707	2.30007	1.9122	1.66184	1.96698	1.98284	2.27332	1.57396	1.32146	1.68553	1.84674	2.06022
PC O--40:7;0	1.26073	1.25032	1.97781	2.28705	1.49317	2.01488	1.55249	1.7236	1.60258	1.56114	1.85846	NA	1.15238	1.28497	1.81302	1.35156	1.71887	1.43058	1.55745	1.53975	1.54182	1.22631	1.95757	1.73298	1.42423	1.63467	1.69209	2.09898	1.89532	2.02349	1.33948	2.1809	2.6048	1.97641	1.47073	2.58986	1.24419	1.70928	1.60888	1.67902	1.60446	2.06371	1.34069	1.18026	1.3948	0.947208	1.54217	1.38513	1.42598
PE-34:1;0(16:0;0-18:1;0)	1.03273	NA	NA	1.15895	0.873168	0.853178	0.72186	NA	NA	NA	NA	NA	NA	0.631449	NA	1.09188	NA	NA	1.004	NA	0.917369	NA	0.763991	NA	0.776169	1.02317	NA	0.92919	0.917583	1.29961	1.36343	NA	1.15251	0.769944	NA	1.06586	0.873229	0.958263	NA	0.891507	0.749624	NA	1.01741	0.736372	NA	0.802108	NA	NA	0.651146
PE-34:2;0(16:0;0-18:2;0)	3.04515	2.88967	3.06468	2.84677	2.93434	2.47665	2.66853	2.98783	2.64596	2.60877	2.60343	3.20063	2.79491	2.87329	3.25629	NA	2.66763	3.02371	2.91207	NA	NA	2.95965	2.69653	2.60073	2.70301	2.43324	2.50865	NA	2.999	2.83862	NA	3.29926	3.92568	3.73417	3.14023	3.19558	3.50475	3.06151	NA	3.19044	2.79073	NA	2.74491	NA	2.5759	3.09051	3.24283	2.94491	2.66263
PE-36:1;0(18:1;0-18:0;0)	NA	NA	0.936263	0.61621	0.897501	NA	1.28575	0.980213	NA	1.19671	NA	0.814074	1.16313	NA	NA	NA	0.16454	NA	NA	1.04348	1.32429	NA	1.59355	NA	0.291126	NA	1.09066	0.678033	1.53214	NA	NA	1.57766	NA	NA	1.2269	NA	NA	NA	NA	NA	NA	NA	0.975322	1.20374	1.07839	1.23586	NA	NA	NA
PE-36:2;0(18:1;0-18:1;0)	0.50235	0.647611	0.5948	1.28223	0.718386	0.730556	0.645258	1.4405	1.04103	NA	0.853809	NA	0.459444	0.550017	0.77755	1.6534	0.732642	0.762687	1.53253	0.733413	0.646888	1.52622	0.729651	1.26324	1.19393	0.638534	0.567266	1.71072	NA	1.40315	NA	1.60437	1.33674	1.13414	0.605424	1.1967	1.44565	1.44465	1.06512	1.434	NA	0.644833	1.33147	NA	1.4384	0.869435	1.16597	1.06997	1.36952
PE-36:2;0(18:2;0-18:0;0)	8.43622	7.32378	8.49729	7.66169	8.62618	7.92323	7.71522	7.48726	7.79241	8.67814	7.18077	NA	7.53416	8.71287	8.8391	7.16873	7.75183	7.8503	7.30659	8.3317	8.49649	7.61398	7.82455	7.21833	7.32983	7.97346	8.37218	7.87336	NA	8.85149	NA	9.08202	9.93807	9.34697	9.23719	8.6945	7.5869	8.12349	8.47346	8.54607	NA	8.10828	7.42873	8.57973	7.31499	9.61462	7.33559	7.99224	7.31981
PE-36:3;0(18:2;0-18:1;0)	1.30451	NA	1.17692	NA	NA	1.08715	1.46716	NA	NA	1.12389	NA	NA	NA	NA	NA	NA	1.03035	1.30525	NA	1.36685	1.42573	1.03679	1.16322	NA	NA	NA	1.19111	1.40904	1.37514	1.54761	1.35882	1.46747	1.59391	1.28299	NA	1.48667	NA	1.15571	1.24999	1.38376	1.26531	NA	1.23479	1.22926	1.3619	1.54143	NA	1.34939	1.36335
PE-36:4;0(16:0;0-20:4;0)	4.37783	4.10638	4.76097	4.22343	4.91032	4.07882	4.20057	4.48743	NA	4.46418	4.31553	4.36025	4.30614	4.28972	4.6813	4.27451	4.60161	4.33402	4.4338	4.37467	4.37598	4.36247	NA	NA	4.20218	4.0899	NA	4.73051	5.08857	4.28927	4.53635	5.1405	5.50749	4.92403	NA	4.56123	4.35856	NA	NA	4.57302	4.27996	4.48997	4.29899	NA	3.86704	4.22401	3.808	4.46929	3.96144
PE-38:4;0(20:4;0-18:0;0)	10.377	10.5856	10.9926	10.388	11.2335	10.5469	10.37	10.9539	11.0273	10.6623	10.8645	10.7536	10.3695	10.6081	11.4398	10.1314	10.329	11.206	11.3105	10.5353	11.2582	10.4459	10.8462	10.2901	11.1036	10.0394	10.5595	11.9994	11.6505	11.476	11.5749	13.2685	13.5401	12.8361	11.62	11.2642	11.0999	11.7659	12.0995	11.9072	10.4861	10.1422	10.179	9.8224	10.1503	11.1107	10.5299	10.6355	10.465
PE O--34:3;0	2.07497	2.13933	2.16907	2.12169	2.17217	2.21717	2.28084	2.43352	2.40138	2.22317	2.06191	2.35919	1.81064	2.11533	2.28165	2.20658	1.92282	2.06936	2.53326	2.14982	2.20659	2.33526	2.11092	2.17279	2.14342	1.99534	2.03889	2.43449	2.38455	2.43353	2.21208	2.56429	2.78546	2.51222	2.56907	2.34031	2.28629	2.36701	2.27794	2.29477	2.16581	2.2057	2.11359	2.10757	1.98731	3.37037	2.09273	2.314	2.21159
PE O--36:2;0	0.180166	0.525846	0.334057	0.45106	0.232948	0.492476	0.268038	0.360868	0.537008	0.432827	0.428381	NA	0.28865	0.160054	0.424885	0.406316	0.303764	0.279965	0.407843	NA	0.399475	0.286133	0.494591	0.523085	0.350576	0.320312	0.60955	0.624345	0.776178	0.473788	0.386156	0.651766	0.611484	0.447154	0.514953	0.534975	0.348482	0.683501	0.486401	0.572145	0.484156	0.326457	0.316273	0.502641	0.506296	0.605403	0.443875	0.503083	0.547921
PE O--36:3;0	3.34814	3.52555	3.38075	3.54441	3.58247	3.30576	3.262	3.46708	3.37076	3.45954	3.32396	3.58967	3.61914	3.43317	3.60111	3.24148	3.17716	3.30772	3.37805	3.6124	3.61398	3.40799	3.57195	3.35799	3.39359	3.23562	3.20791	3.75983	4.57582	3.89696	3.74534	3.93952	4.41409	4.12295	3.64424	3.5358	4.06075	3.88173	3.63695	3.85803	3.39603	3.32713	3.52376	3.33666	3.17971	3.70765	3.14192	3.53062	3.47624
PE O--36:4;0	3.09628	2.64274	2.85237	2.48128	2.4298	2.62077	2.66173	2.85517	2.66623	2.72232	2.78379	2.65178	2.42039	2.33142	2.7282	2.54158	2.73244	2.68413	2.72462	2.97928	2.58597	2.94782	2.52842	2.37538	2.46561	2.76986	2.78244	3.0156	3.0049	3.05139	2.98833	3.43366	2.99546	3.2142	2.9894	2.96594	2.73594	2.97893	2.975	3.05742	2.82467	2.56086	2.55173	2.43462	2.67368	2.72587	2.52382	2.46728	2.67676
PE O--36:5;0	8.39045	8.33448	9.26233	8.0785	9.48586	8.53125	8.46548	8.56883	9.09812	8.66401	7.99082	8.76402	8.62132	7.9616	9.23146	8.54357	8.4575	8.89156	8.93628	8.49362	8.55247	8.48882	8.92574	8.27352	8.19885	8.39785	8.26217	9.26578	10.1593	9.95852	9.71626	10.3443	11.2188	10.4173	9.79939	9.38483	9.77796	9.54842	9.53841	9.54087	8.87159	8.10475	8.52176	8.67404	8.45856	8.89968	7.98071	9.18243	9.17338
PE O--36:6;0	0.417706	NA	NA	0.433322	0.338667	0.43139	0.434114	0.612033	0.51994	0.556758	0.631656	NA	0.611021	0.473365	0.579548	0.445106	0.517967	0.564436	0.5542	0.595065	0.396876	0.57661	0.607893	NA	0.590394	0.513578	0.497541	0.767979	0.831682	0.474965	0.42756	0.891824	0.739426	0.571191	0.638608	0.742486	0.441948	0.70698	0.900878	0.585471	NA	0.544255	0.667793	0.610191	0.814954	0.661651	0.667726	0.674344	NA
PE O--38:4;0	1.21527	1.10715	1.46776	1.29208	1.29784	0.907455	1.3325	1.24053	1.27101	1.00172	1.13123	0.808961	1.19494	1.15118	1.44574	1.32577	1.38256	1.34636	1.24714	1.24843	1.21954	1.3454	1.2137	1.19184	1.26804	1.25865	1.25235	1.64425	1.36632	1.31779	1.58461	1.72855	1.95029	1.92791	1.50321	1.63624	1.31331	1.66451	1.10907	1.81181	1.41942	1.18651	1.15873	1.31523	1.37822	1.64083	1.32104	0.976825	1.28855
PE O--38:6;0	11.2265	11.2497	12.1694	11.2286	12.4807	11.4549	12.0035	11.3098	11.7296	11.3156	10.8296	11.2504	11.5256	10.7505	12.4689	10.9935	12.0603	11.8008	11.5667	11.3738	11.6274	11.3328	11.2944	11.1202	11.2619	10.5624	10.8329	12.9774	13.6175	13.192	12.6674	13.9611	14.378	14.2577	12.0766	12.32	12.024	12.7885	12.2803	13.0383	12.2032	11.426	11.3213	11.6422	11.3331	11.8812	11.1736	11.5089	11.6107
PE O--38:7;0	5.53037	5.62511	5.78032	5.41226	5.49453	5.46113	5.57887	5.53049	5.85731	5.68611	5.46272	5.61751	5.51273	5.58155	6.02944	5.62971	5.3384	5.78733	5.86327	5.65347	6.06565	5.70521	5.7685	5.80105	5.75335	5.34666	5.64038	5.84765	6.44749	6.30863	6.01651	6.77074	7.40272	7.18549	6.19349	6.42288	6.31704	6.15977	6.15894	6.19053	6.01152	5.55538	5.39583	5.41687	5.67551	5.64846	5.38897	5.62634	5.56465
PE O--40:7;0	4.53083	4.45807	4.60695	4.23577	4.5918	4.14347	4.6488	4.61985	4.55172	4.63971	4.28282	4.55124	4.59578	4.47883	4.63038	4.07086	4.26986	4.40801	4.4953	4.60118	4.24127	4.34474	4.27819	4.07916	4.4085	4.22224	4.58208	4.47877	4.75202	5.03361	4.5382	4.95156	5.14796	5.37042	4.47741	4.72718	4.56929	4.52126	4.55777	4.68274	4.39663	4.54407	4.17601	4.23859	4.45275	4.20215	4.10732	4.12959	4.43307
PE O--40:8;0	2.20332	2.08891	2.19374	2.19545	2.41988	2.16383	2.23377	2.21632	1.99026	2.1523	2.29192	2.15797	2.17276	2.04744	2.50258	2.11009	2.17847	2.15937	2.22037	2.24847	2.24301	2.07088	2.19505	2.30838	2.32974	2.07954	2.39149	2.36635	2.75402	2.68712	2.39754	2.82934	2.86305	2.60975	2.34748	2.52411	2.71546	2.41603	2.3622	2.63054	2.26554	2.11522	2.25139	2.53255	2.25564	2.35538	2.08331	2.37841	2.24863
PI-34:1;0(18:1;0-16:0;0)	1.94261	2.14259	2.20819	1.98527	2.1586	1.94004	2.02335	1.94636	NA	2.15238	2.2924	2.38137	2.09227	2.03713	2.04593	2.05997	1.89055	2.00003	1.97149	2.03836	1.96912	1.97099	2.14553	1.93746	1.96468	2.00939	2.08791	2.20556	2.18506	2.04485	2.10834	2.23314	2.44824	2.11084	2.14917	2.17053	2.20717	2.29596	2.18205	2.05244	2.10485	1.90216	1.87838	1.9366	1.98262	2.11326	1.87856	2.06606	1.89752
PI-34:2;0(18:2;0-16:0;0)	1.53858	1.43616	1.43568	1.63842	1.5748	1.49118	1.43947	1.5354	1.54942	1.47019	1.43924	1.73645	1.56632	1.5183	1.62833	1.50137	1.33067	1.48702	1.47685	1.56856	1.57561	1.45518	1.50461	1.52057	1.38972	1.48747	1.51569	1.64091	1.59292	1.5836	1.68756	1.57385	1.66904	1.77114	1.58485	1.61817	1.60695	1.61008	1.62946	1.59847	1.61818	1.50066	1.5115	1.30586	1.31233	1.49298	1.49005	1.42441	1.4272
PI-36:1;0(18:0;0-18:1;0)	1.6753	1.56999	1.70173	1.62491	1.38876	1.6383	1.80522	1.64468	1.59062	1.58984	1.49043	NA	1.671	1.48471	1.65051	1.74019	1.3931	1.42238	1.57847	1.6016	1.58679	1.49714	1.59775	1.59793	1.61732	1.54524	1.64166	1.69233	1.69703	1.87929	1.67978	1.64475	2.17325	1.80166	1.75849	1.84024	1.63708	1.58638	1.58696	1.58907	1.65055	1.5106	1.53593	1.5198	1.55725	1.79166	1.56457	1.58918	1.78445
PI-36:2;0(18:0;0-18:2;0)	4.43952	4.44722	4.41329	4.64523	4.27464	4.76071	4.00531	3.93382	4.55882	4.35757	4.42164	4.57933	3.86079	4.1051	4.77724	4.34761	3.70509	3.95023	4.3364	3.78177	4.28682	4.18899	3.81158	3.87217	4.30737	3.91893	4.61879	4.48122	4.6174	4.78545	4.95336	5.09111	4.93715	4.23746	4.91444	4.61692	4.50961	4.65072	4.71759	4.3832	4.08571	4.35077	4.25935	4.12097	4.33625	4.45592	4.04945	3.7889	4.49194
PI-36:2;0(18:1;0-18:1;0)	0.570925	0.609989	0.627088	0.35216	0.761446	NA	0.855796	1.0776	0.517971	0.51126	0.630045	0.552289	1.22214	0.652211	0.58059	0.455319	0.672907	0.948684	0.508274	1.0605	0.655202	0.56332	1.11618	1.11718	0.518739	0.834614	0.735514	0.987638	1.1912	0.624007	0.437059	0.571492	0.914298	1.48341	0.656354	0.949594	0.824322	0.736963	0.863085	0.802092	1.03669	0.65853	0.38827	0.656495	0.369472	0.450801	0.576708	1.13845	0.444188
PI-36:4;0(20:4;0-16:0;0)	NA	3.3838	3.72347	2.41578	3.42986	2.47676	2.42727	2.6683	2.4982	2.62492	3.50809	NA	2.61854	2.38065	3.40828	NA	2.74694	NA	3.44959	3.65773	2.66479	3.35589	NA	2.33493	2.75182	NA	NA	3.39738	3.39313	3.36037	3.71833	3.1913	2.96771	2.54634	NA	3.1252	3.29107	3.50676	3.16528	2.93336	2.55763	2.89349	2.37824	3.11945	3.28585	3.0742	2.71888	3.37559	2.33302
PI-38:4;0(18:0;0-20:4;0)	22.8167	22.4788	23.283	23.2416	22.2098	22.1163	22.9751	23.6349	23	22.6052	22.2136	22.9481	22.9874	21.8274	23.7938	21.6138	19.7598	21.306	22.4023	22.0466	22.4423	22.3472	22.578	21.6206	22.4341	21.9218	23.5562	24.1264	26.1474	24.5857	24.7581	25.5218	27.6932	24.2718	24.7341	25.0124	24.177	24.4325	25.2508	23.112	23.8785	23.2246	21.6008	22.0692	21.1813	22.5044	21.6066	22.3482	22.6777
SE-41:1;0(27:1;0-14:0;0)	22.3335	22.4167	22.6677	22.0911	22.5981	22.3594	22.6324	24.6068	23.0253	23.5082	24.2301	24.7857	21.9589	20.7566	24.9645	22.3825	23.0138	22.031	22.6536	22.2298	22.5565	22.5287	22.0641	22.5863	21.4585	21.4974	23.5666	24.1971	26.4493	27.0353	27.3958	28.5832	NA	28.3244	25.218	25.7359	23.7199	25.5013	27.0529	25.3237	22.9294	22.8019	23.1349	21.6529	23.027	23.2241	22.2049	24.2884	20.1693
SE-42:1;0(27:1;0-15:0;0)	6.57565	6.23179	6.8572	7.24045	7.65024	6.61739	6.51881	6.43475	6.59976	6.72983	7.2505	NA	6.76754	6.01897	8.0667	6.62769	6.41928	6.18341	6.71082	6.63978	6.57185	6.82682	7.15289	7.11242	6.01577	7.12638	6.12228	7.50059	8.32829	7.25344	7.59519	8.45005	8.45118	NA	7.52136	8.58411	7.23511	7.67013	8.03497	6.76762	6.8426	6.54323	6.43155	7.22321	6.94922	6.80726	6.87775	6.54959	2.67479
SE-43:1;0(27:1;0-16:0;0)	333.357	336.173	344.214	343.051	340.708	339.005	332.155	350.18	330.814	320.163	363.032	352.627	336.794	327.635	347.106	322.875	349.781	333.819	338.891	326.642	348.006	337.226	350.835	337.59	324.614	338.48	343.96	364.171	393.86	396.938	384.006	414.653	412.411	417.408	355.616	371.74	363.196	357.815	401.297	360.21	338.918	316.846	340.364	347.574	347.669	344.608	342.907	347.409	319.886
SE-43:2;0(27:1;0-16:1;0)	136.937	135.567	143.417	143.127	141.361	137.254	134.172	143.579	144.107	138.871	154.952	157.302	135.305	143.297	154.792	139.579	144.437	139.928	142.593	141.913	142.121	141.237	144.353	141.966	132.937	138.788	141.856	149.787	160.062	165.342	162.98	172.796	172.953	159.825	147.344	157.118	142.315	149.452	159.976	153.823	133.756	136.136	137.101	141.748	140.032	135.717	134.149	139.619	127.723
SE-44:1;0(27:1;0-17:0;0)	4.45999	5.28794	5.40444	5.56956	4.76237	5.26203	4.13368	NA	5.43039	4.68145	5.00787	NA	4.98882	4.70797	5.25654	3.76944	5.30231	5.36747	5.12402	4.20302	NA	4.9041	5.46495	4.88858	4.24854	5.19869	5.20267	6.49582	7.42023	8.3465	4.92381	NA	NA	NA	5.40704	5.67084	5.28995	5.25773	6.04989	5.44736	5.77177	5.83137	5.41606	4.64078	4.63885	4.64333	5.20112	5.40224	NA
SE-44:2;0(27:1;0-17:1;0)	12.3925	11.6683	11.2948	10.7237	11.621	11.0623	11.228	11.1601	11.9718	11.1635	11.998	13.2274	12.2615	11.587	11.6105	10.8352	11.6885	10.8317	10.3123	10.6873	10.6208	10.5292	11.6724	12.2811	11.3276	10.6659	10.6903	12.9359	12.1466	12.7081	13.5667	12.5022	14.0848	14.2731	12.1998	11.9546	11.6922	11.6005	12.1902	10.9601	10.4537	10.7439	11.353	11.5241	11.6634	10.5832	11.1673	11.1639	7.9884
SE-45:2;0(27:1;0-18:1;0)	269.998	273.405	287.703	289.904	278.463	268.675	282.105	298.451	278.856	273.535	290.374	NA	280.093	258.473	297.598	266.488	288.926	275.894	280.679	285.615	295.794	273.459	289.75	281.915	266.232	276.231	286.574	320.904	333.005	298.089	304.371	359.302	355.312	346.649	284.372	308.361	285.288	289.232	311.346	314.783	277.605	591.231	267.006	282.28	288.595	581.282	278.835	279.235	NA
SE-45:3;0(27:1;0-18:2;0)	2282.14	2258.79	2427.47	2336.14	2344.67	2345.16	2258.32	2371.02	2349.62	2267.22	2549.68	2496.39	2288.94	2329.23	2581.07	2334.56	2400.05	2307.47	2357.63	2347.41	2353.06	2292.42	2396.5	2292.44	2201.46	2265.99	2315.71	2604.77	2814.69	2788.32	2771.62	2952.93	2977.26	2796.71	2563.81	2667.02	2485.51	2609.27	2833.18	2640.53	2338.54	2319.59	2347.03	2429.38	2370.66	2349.47	2335.08	2428.37	2266.23
SE-45:4;0(27:1;0-18:3;0)	70.9029	72.4515	76.4435	73.8803	75.0926	73.5264	71.4001	74.8254	74.7034	70.991	80.2258	79.5659	72.7017	73.1359	79.2601	72.3435	75.2383	72.2702	75.7753	74.9966	73.5748	71.2782	75.2687	74.5114	68.4247	70.0941	73.3816	79.9439	86.2434	87.3312	84.0692	91.224	92.9065	85.8847	80.6645	81.33	78.0926	81.4815	88.0837	79.545	71.9809	71.4348	72.6516	74.999	71.0014	68.7368	71.4827	73.5428	64.9098
SE-45:4;0(27:2;0-18:2;0)	3.18726	3.37428	3.24628	3.17909	3.09372	2.98793	2.61388	3.0799	2.8855	2.99573	3.34467	3.53578	3.51997	3.12941	3.65527	3.09153	3.31852	3.19372	3.38902	2.70787	3.299	2.9611	3.34958	2.84909	3.17947	2.96157	3.4417	3.33738	3.83436	3.28788	3.43051	4.12659	3.81191	3.68919	3.32428	3.6095	3.30248	3.49701	3.93079	3.30821	3.42977	3.10858	2.92988	3.28563	3.2837	3.03725	2.86367	3.07486	2.66307
SE-46:2;0(27:1;0-19:1;0)	0.0557832	0.560857	0.694748	0.29221	0.302013	0.77286	0.112102	0.156042	0.354245	0.0321926	0.774838	1.17264	0.226442	0.0696982	0.312993	0.587204	NA	0.591024	0.918397	0.169686	0.23024	0.413855	NA	0.160402	0.435142	0.280407	0.102973	0.335243	0.763893	0.113143	0.744254	0.167688	0.347177	0.13098	0.955867	0.637235	0.215039	0.239559	0.870547	0.937853	0.26369	NA	NA	0.112037	0.46852	NA	0.591731	0.221357	NA
SE-46:2;0(27:2;0-19:0;0)	0.0172546	0.194563	0.240543	0.0993729	0.0795047	0.208388	0.0309925	0.0442541	0.146447	0.0122408	0.276504	0.244454	0.0714813	0.0200277	0.0834295	0.23206	NA	0.211308	0.113421	0.0311993	0.0561913	0.120835	NA	0.0677204	0.0910393	0.0979528	0.0341198	0.043998	0.172008	0.03567	0.29349	0.049746	0.077769	0.019783	0.23137	0.078492	0.059022	0.059188	0.192073	0.216715	0.027141	NA	NA	0.034229	0.090979	NA	0.170939	0.04767	NA
SE-46:2;0(28:1;0-18:1;0)	0.0589127	0.495925	0.745727	0.261638	0.27852	0.712096	0.102912	0.139472	0.395626	0.0314171	0.776015	0.874315	0.124311	0.0605792	0.350172	0.715779	NA	0.517906	0.959619	0.197468	0.281717	0.333044	NA	0.174889	0.216719	0.259864	0.117249	0.39021	0.804617	0.125475	0.757466	0.181833	0.355784	0.143322	0.945152	0.651293	0.220606	0.285434	0.957351	0.941248	0.223455	NA	NA	0.133828	0.320964	NA	0.560913	0.224821	NA
SE-46:3;0(27:1;0-19:2;0)	2.64816	1.67354	2.0239	2.68085	NA	NA	NA	2.24245	1.54312	NA	1.84999	1.8717	2.3948	2.63057	NA	NA	4.48737	NA	NA	NA	1.56719	1.20592	2.5156	2.97859	NA	1.59023	NA	NA	NA	1.84464	1.82043	1.1304	1.83466	4.39406	NA	1.7511	1.18078	1.68111	2.53141	NA	1.75278	NA	NA	1.75762	1.9331	NA	2.75907	1.79662	0.824817
SE-46:3;0(28:1;0-18:2;0)	7.56892	7.89772	6.85832	6.38933	8.64053	7.40728	8.96126	8.13417	8.64071	9.19294	7.64423	7.80385	7.10628	7.62606	10.2307	8.01724	5.59139	8.17919	7.83722	9.09223	7.40946	7.25364	8.1571	6.10876	8.45184	7.85318	8.48653	12.9479	13.1878	10.1303	7.23366	8.8354	9.39338	7.39551	7.48212	7.50067	8.63056	7.46508	6.42192	8.78549	7.04456	8.70647	8.01277	7.48732	6.85541	7.6011	6.68311	6.83915	4.878
SE-46:4;0(27:1;0-19:3;0)	5.58085	4.35775	2.82539	3.09489	NA	0.925167	3.0064	3.41099	1.35236	3.49771	1.13403	4.38523	5.0499	5.67905	1.25955	NA	6.12489	1.97456	1.51479	2.47068	3.36484	1.48005	6.36351	8.27565	2.76785	2.82588	NA	1.8716	NA	1.0067	3.15063	1.34746	3.625	6.69238	1.23522	1.9151	4.68852	5.14665	NA	1.18933	4.34111	3.05238	1.41033	1.48351	2.77658	NA	3.35015	2.08686	NA
SE-46:4;0(28:2;0-18:2;0)	1.5574	1.39312	1.24276	1.13517	2.78069	0.770702	1.8097	1.05851	1.48858	1.29062	0.641209	NA	1.46196	NA	0.668248	1.49934	1.80884	1.64327	1.09468	1.02049	1.33186	0.793859	1.47506	1.80485	1.27916	1.36199	1.67649	1.04903	NA	1.13399	1.63854	0.848302	1.5812	1.41952	1.19685	1.54107	1.24965	1.46364	NA	1.17758	1.74492	1.29218	0.818842	1.32818	1.21777	NA	0.965893	1.01675	NA
SE-47:2;0(27:1;0-20:1;0)	0.626586	0.390458	NA	NA	NA	NA	0.581199	0.524938	0.3895	NA	NA	0.772507	0.530862	NA	1.03803	NA	NA	NA	NA	0.665379	0.544541	0.609349	NA	0.684441	0.859456	0.651165	NA	NA	NA	NA	NA	NA	NA	NA	NA	NA	NA	NA	NA	NA	NA	NA	NA	NA	NA	NA	NA	NA	NA
SE-47:2;0(27:2;0-20:0;0)	0.719222	0.422212	NA	NA	NA	NA	0.586279	0.554646	0.561055	NA	NA	0.721658	0.630697	NA	0.923721	NA	NA	NA	NA	0.569791	0.520556	0.547815	NA	0.504149	0.754081	0.707858	NA	NA	NA	NA	NA	NA	NA	NA	NA	NA	NA	NA	NA	NA	NA	NA	NA	NA	NA	NA	NA	NA	NA
SE-47:2;0(29:1;0-18:1;0)	0.492443	0.306189	NA	NA	NA	NA	0.500045	0.447696	0.532586	NA	NA	0.513458	0.312412	NA	NA	NA	NA	NA	NA	0.526969	0.388269	0.481315	NA	0.451126	0.573157	0.40054	NA	NA	NA	NA	NA	NA	NA	NA	NA	NA	NA	NA	NA	NA	NA	NA	NA	NA	NA	NA	NA	NA	NA
SE-47:5;0(27:1;0-20:4;0)	335.001	331.151	362.68	344.108	348.421	350.32	337.907	353.584	346.456	331.592	374.604	379.361	337.85	345.743	377.991	350.101	357.223	344.27	355.214	346.623	345.655	336.734	356.905	342.371	326.856	336.502	340.838	389.144	413.762	418.854	412.044	434.382	440.561	419.266	381.68	399.29	367.436	386.853	426.31	390.212	348.618	341.593	348.61	355.199	353.778	352.78	344.498	355.309	353.134
SE-47:6;0(27:1;0-20:5;0)	56.8626	55.4984	61.7523	58.5985	58.3964	58.244	57.0896	59.9005	58.322	56.5899	63.8936	61.5198	57.3927	60.189	64.652	56.7041	60.0035	58.1801	57.3784	59.8796	58.4525	59.0724	60.598	59.0352	55.7602	57.456	56.2302	64.3889	69.845	66.3618	66.8477	73.9928	73.4466	68.1777	64.2496	64.0026	62.4856	64.7475	70.6722	63.826	56.6904	56.9479	59.272	59.5788	57.9505	60.7243	59.8664	58.9111	59.6908
SE-49:7;0(27:1;0-22:6;0)	22.1731	20.9462	23.117	22.6274	21.9777	21.2982	22.4513	23.0676	21.9166	20.1527	24.5149	NA	19.4435	21.4591	25.388	22.7218	22.8423	21.4855	22.5601	23.096	22.7113	21.0344	24.1898	21.4597	21.087	21.508	21.8913	NA	28.4304	26.7305	26.6609	NA	NA	NA	23.6248	26.5218	25.2735	26.2161	27.8905	24.7462	22.7298	21.167	22.1144	23.1499	NA	23.2289	22.497	24.4467	22.3724
SE-49:7;0(27:2;0-22:5;0)	1.50387	1.08063	1.36267	1.51484	1.73088	1.32838	1.36052	1.39867	1.30952	1.31244	1.48989	NA	1.49997	1.48136	1.58863	1.06572	1.40134	1.35078	1.27439	1.2455	1.49992	1.22965	1.3366	1.305	1.47156	1.39682	1.47562	NA	1.58097	1.8586	1.63616	NA	NA	NA	1.30673	1.3676	1.45583	1.33354	1.73571	1.35568	1.49062	1.32612	1.43825	1.38638	NA	1.4864	1.59508	1.56403	1.15363
SM-32:1;2	5.35432	5.36945	5.49431	5.30962	5.72164	5.59996	5.56958	5.59001	5.45351	5.67097	5.2434	5.30263	5.13808	5.54577	5.88093	5.20379	5.45274	5.34671	5.47826	5.14395	5.25569	5.34088	5.61665	5.54256	5.72353	5.5	6.03764	6.0155	6.01333	6.13731	6.02105	5.898	6.53332	6.28753	6.07302	6.33781	5.80319	6.1088	6.3369	5.88099	5.45337	5.01179	5.0017	5.49459	5.12418	5.24099	5.00262	5.13889	5.87683
SM-33:1;2	5.92724	6.08885	6.01853	5.89708	5.7713	5.71154	6.04252	6.03247	5.74575	6.20423	6.28279	5.48731	5.92479	5.7616	5.99365	5.66425	5.58249	5.65611	5.34872	5.85786	5.9419	5.97372	5.82012	5.69208	5.69894	5.9421	6.2386	6.34843	6.49137	6.27468	6.63298	7.03712	7.34585	6.56966	6.58553	6.46083	6.35894	6.6588	7.35771	6.23139	5.57822	5.0538	4.91555	5.66135	4.99674	5.67285	5.02599	5.56423	6.7817
SM-34:1;2	46.4174	47.6508	46.5119	50.1072	47.4958	46.0574	47.5048	47.475	46.8036	47.6653	48.2538	45.2265	45.7203	44.7693	48.8809	46.186	46.9595	44.025	46.157	46.3006	46.3202	46.1738	47.6839	47.4614	48.3633	47.4668	53.0535	53.0908	56.4383	53.0772	55.0124	54.7692	58.3811	55.71	56.3781	55.9388	51.7472	54.4553	51.0676	50.526	50.0375	44.6852	43.6796	49.0224	45.8539	45.0794	45.5158	46.3821	56.9241
SM-34:2;2	6.97852	7.15323	7.33417	7.06735	6.90781	7.11081	7.24276	6.85401	7.41213	7.1142	6.74796	6.9129	6.7278	6.66128	7.53508	6.7445	6.92748	6.60739	6.86379	6.71217	6.86966	6.85786	7.18643	6.99261	7.34477	7.04012	8.00458	7.89895	8.10383	7.78709	8.17546	8.10854	8.52993	8.02203	8.41294	8.38895	7.74117	8.07492	7.42852	7.57999	7.16547	6.58201	6.78836	7.02649	7.19279	6.87121	6.39741	7.05329	7.53851
SM-35:1;2	1.7757	1.83087	1.78465	1.87716	1.82366	1.96124	2.20037	1.85885	1.88235	1.97817	1.778	2.04317	1.8297	1.92305	1.95928	1.91199	1.83047	1.6867	1.99429	1.69361	2.10437	1.75729	1.69748	1.75252	1.99882	1.93449	1.98109	2.24147	2.33998	2.17359	2.11411	2.38432	2.35858	2.03636	2.1824	2.34568	2.05069	2.17872	2.15329	1.96513	1.80219	1.68536	1.69733	2.12262	1.69798	1.79181	1.78413	1.59329	2.25871
SM-36:1;2	8.36697	8.34656	8.47029	8.86646	8.20663	7.90879	8.49946	8.63034	7.8349	8.89272	8.54657	8.20169	7.78931	7.97272	8.78409	8.20761	8.33166	7.66744	8.13898	8.28773	8.33553	8.32476	8.56106	8.65845	8.72004	8.32929	9.86748	9.39056	9.93943	9.8613	10.0201	10.0108	10.279	10.3155	10.5868	10.0257	9.51437	9.92448	8.56442	9.44259	9.07716	8.21953	7.51541	8.70968	8.61235	7.95653	8.49143	8.40882	10.6126
SM-36:2;2	3.99436	4.16282	4.21983	4.38051	4.24555	3.92852	4.10813	4.41218	4.04504	4.16359	4.28524	3.988	4.10863	3.83776	4.42828	3.85548	4.22676	4.1635	3.90801	4.18372	3.93318	4.15534	4.28701	4.38683	4.21413	4.08539	4.55553	4.59332	4.87705	4.55464	4.90828	4.89797	4.88654	4.97352	5.00592	4.68063	4.70887	4.84749	4.2284	4.55215	4.31801	3.86191	3.932	4.06129	3.99089	4.18164	3.8511	4.10747	4.91069
SM-37:1;2	1.04515	1.1186	1.22175	1.02773	1.04681	1.1109	1.29297	1.22884	1.09466	1.05551	1.25412	0.783696	1.05546	1.19486	0.989537	1.13714	1.02289	0.801647	1.00605	1.0743	1.065	1.28898	1.13054	1.14642	1.33549	1.35376	1.37159	1.01422	1.29184	1.18262	1.17427	1.18968	1.39264	1.15468	1.39786	1.30677	1.02242	1.11371	1.49227	1.36156	0.991119	1.11443	0.95299	0.966772	1.1664	1.14015	1.07938	1.10434	1.52732
SM-38:1;2	5.76645	6.43242	6.30457	6.47434	6.15579	5.93846	6.48615	6.141	5.8762	6.15754	6.33613	6.60244	5.78278	6.09954	7.04224	6.05678	6.08285	5.7885	6.06448	6.07531	6.27253	6.23137	6.44443	6.55472	6.29839	6.2163	7.47187	7.0401	7.42132	7.15456	7.50197	7.37014	7.72456	7.75108	8.23852	7.69629	7.34647	7.325	6.51366	7.14995	6.49453	5.83067	5.98718	6.64192	6.34585	6.23186	5.87424	6.49962	7.72495
SM-38:2;2	2.16504	2.20734	1.99456	2.39369	2.15978	2.20496	2.1133	2.22485	2.02215	2.13675	1.99654	1.97306	2.11222	2.10481	2.05456	1.93468	2.22844	2.00371	1.98281	1.97679	2.32702	1.98337	2.17281	2.16363	2.19176	2.27021	2.62634	2.55994	2.67152	2.27929	2.35642	2.52141	2.61237	2.87933	2.4936	2.60896	2.45216	2.56397	2.23027	2.24347	2.27048	1.94189	2.02385	2.32634	2.12815	2.12617	2.2036	1.88067	2.77381
SM-39:1;2	2.73877	2.82988	2.594	2.71174	2.53792	2.67649	3.12671	3.06194	2.52842	2.76736	2.73283	2.50884	2.72825	2.49957	2.77412	2.57055	2.71105	2.49077	2.72792	2.67315	2.71326	2.57205	2.67406	2.66581	3.11492	2.57389	3.40265	2.80119	3.64741	3.00568	3.22426	3.37458	3.54749	3.41167	3.34211	3.27975	2.94634	3.30483	3.20794	2.90209	2.87313	2.59195	2.41173	2.9202	2.66842	2.58426	2.31485	2.73149	3.44685
SM-39:2;2	0.805647	0.816841	0.547606	0.852005	0.756026	0.820654	0.786371	0.87955	0.752215	0.853871	0.713683	0.456	0.811518	0.871159	0.794812	0.704632	0.79777	0.77701	0.556822	0.75365	0.674579	0.675432	0.729826	0.869574	0.900569	0.990722	0.994148	0.959602	1.04961	0.98832	0.776628	0.871643	0.978106	0.824324	0.637191	1.0117	0.550914	0.989121	1.13573	0.923269	0.906221	0.608204	0.542276	0.674543	0.8342	0.758253	0.590549	0.720052	0.722871
SM-40:1;2	10.4464	10.8394	10.4894	10.7885	10.4037	10.3036	11.2016	10.6274	10.0678	10.9074	10.4537	10.26	10.5649	10.0748	11.1882	10.47	10.4666	9.87266	10.0361	10.3221	10.3542	10.4135	11.2013	10.541	11.5011	12.756	12.7148	12.2108	13.8517	12.4057	12.6688	12.9154	13.5925	13.5079	13.7828	13.0017	11.5942	12.5399	10.9388	12.3975	11.5255	9.89528	9.63079	11.9811	10.3243	10.7093	10.4983	10.3861	13.7629
SM-40:2;2	8.31059	8.71493	8.54985	8.91509	8.56021	8.35743	8.45632	8.65012	8.31873	8.84732	8.46277	8.12671	8.13442	8.07512	8.75045	8.24509	8.1016	7.85191	8.2832	8.22754	8.76524	8.30777	8.74997	8.68491	8.75177	8.10896	10.0542	9.30482	10.0486	9.70397	10.3082	9.9484	10.7192	11.0368	11.0307	10.227	9.44521	9.77681	8.89776	9.41911	9.01595	8.06222	7.84343	9.1325	8.42879	7.98348	8.2014	8.63132	10.4164
SM-41:1;2	4.68226	4.56848	4.41232	5.04216	4.32457	4.3877	4.80918	4.57259	4.09478	4.47518	4.45091	4.65399	4.67241	4.12194	4.78013	4.35416	4.55552	4.10127	4.20618	4.57655	4.62593	4.75239	4.84842	4.53998	4.67957	4.78315	5.28036	5.14695	6.15635	5.25107	5.39882	5.45538	6.34379	5.92895	5.94478	5.58418	5.35195	5.09478	4.70738	4.87223	5.10029	3.88116	4.55503	4.91066	4.31792	4.9897	4.7081	4.53899	6.12226
SM-41:2;2	5.62242	5.58615	5.29223	5.62453	5.16428	5.26932	5.7724	5.61429	4.81513	5.59069	5.26738	5.28256	5.35312	5.11718	5.70724	5.45267	5.40197	4.81546	4.99547	4.96406	5.463	5.17947	5.46049	5.59286	5.44001	5.78314	6.49109	6.039	6.356	6.03013	6.27401	6.18659	6.47253	6.69473	6.65411	6.09283	5.77151	6.28132	5.88489	6.05885	5.48092	5.06489	4.68342	5.64405	5.29073	5.12229	5.04662	5.33927	6.54818
SM-41:3;2	1.16948	1.28662	1.30819	1.27816	1.40031	1.40335	1.38348	1.63447	1.32044	1.49508	1.40912	1.50334	1.24751	1.35128	1.33555	1.4795	1.31265	1.29969	1.27183	1.37156	1.30328	1.21733	1.4191	1.29771	1.38325	1.32606	1.35998	NA	1.75485	1.82219	1.57747	NA	1.70582	1.73898	1.53839	1.47403	1.10681	1.43142	1.54715	1.3384	1.35199	1.04502	1.08648	1.39594	1.01789	1.36369	1.32159	1.17018	1.33551
SM-42:1;2	5.9642	7.08914	6.18215	6.77617	6.02173	6.74404	7.01196	6.11745	6.91434	7.14377	6.16839	6.23003	6.31547	6.24775	6.61247	6.32834	6.17178	5.78028	6.15182	6.18519	6.5238	6.12609	6.5942	6.63373	6.74933	6.32295	8.17523	6.41804	7.65963	6.61289	6.56494	6.61581	7.59932	7.61239	7.37374	6.61992	6.90131	6.28446	5.46745	6.70027	6.97364	6.03938	5.71922	6.67654	6.05654	6.21369	6.06477	6.27503	6.80293
SM-42:2;2	20.4143	21.5154	21.5254	22.1927	20.8723	19.6465	21.6001	21.5435	19.49	21.4436	20.9637	20.792	20.2783	20.0565	22.0049	20.2187	21.0327	19.4037	20.2665	20.9033	21.1166	21.4081	21.9519	21.7546	21.823	20.8318	26.1201	22.8002	27.201	24.0083	25.5266	25.1751	27.8452	27.0907	27.0855	25.3854	22.9949	25.0436	21.6136	23.7083	22.2873	20.1181	19.725	23.0631	20.3194	20.2938	20.1932	20.9743	27.0912
SM-42:3;2	9.01581	9.68359	9.59779	9.70443	9.60485	9.36713	9.72969	9.26804	8.95129	9.64109	9.24643	8.74995	9.65055	8.78566	9.65855	9.13222	9.09677	8.66535	8.85349	9.34649	9.50774	9.52754	9.63018	9.66188	9.78744	9.22618	11.2207	10.2581	11.6117	10.8271	11.3484	11.1171	12.1912	12.2042	11.8976	11.1288	10.6353	10.8163	9.12486	10.4082	10.147	8.2804	8.53184	10.3254	9.34555	9.43122	8.63573	8.90554	11.7219
SM-42:4;2	0.831255	0.647679	0.475064	0.747518	0.599727	0.728443	0.604391	0.635596	0.609417	0.419841	0.525017	NA	0.463042	0.515039	0.589619	0.587391	0.653807	0.371115	0.364795	0.592183	0.681326	0.594131	0.569669	0.462036	0.661398	0.510421	0.623679	0.635971	0.686457	0.643584	0.550666	0.759179	0.650236	0.715736	0.65805	0.765261	NA	0.827124	0.843372	0.629918	0.577141	0.555689	0.427826	0.504617	0.457934	0.710653	0.655625	0.578575	0.731535
SM-43:2;2	1.24516	1.47076	1.26839	1.38599	1.44008	1.39514	1.53278	1.40656	1.22186	1.70962	1.25012	1.20002	1.09181	1.30837	1.37533	1.43546	1.09139	1.20642	1.3966	1.13544	1.32126	1.34543	1.3476	1.42216	1.25041	1.23447	1.73763	1.52616	1.55137	1.40486	0.94217	1.53623	1.50739	1.56633	1.59667	1.46238	1.25282	1.48531	1.23576	1.16401	1.41086	1.38357	1.20358	1.50064	1.30202	1.21384	1.18695	1.38497	1.72931
ST-27:1;0	1301.19	1268.84	1381.95	1284.13	1347.27	1267.46	1303.86	1290.52	1245.86	1236.8	1206.77	1327.09	1326.51	1334.51	1399.32	1325.85	1268.65	1261.29	1310.67	1286.08	1362.39	1238.03	1337.98	1275.2	1280.99	1252.62	1297.33	1408.64	1478.74	1566.57	1441.62	1518.04	1595.05	1550.27	1461.04	1436.97	1427.91	1422.08	1443.7	1376.96	1304.82	1187.01	1264.97	1247.18	1254.69	1245.6	1220.09	1288.19	1241.81
TAG-42:0;0	1.53303	1.18647	1.90211	1.2739	1.42231	1.4971	1.24747	1.34201	1.58205	1.70433	1.71395	1.79119	1.48433	1.40028	1.59399	1.17894	1.4286	1.72547	1.51166	1.51296	1.539	1.37508	1.42043	1.41961	1.25196	1.44447	1.55585	1.52115	1.68329	3.99145	1.76359	2.09624	3.15918	1.92335	1.73096	1.35426	1.23425	1.87377	1.51583	1.75841	1.59453	1.38387	NA	1.50113	1.46314	3.72062	1.46905	1.22633	NA
TAG-42:1;0	NA	NA	NA	NA	1.78252	1.8267	1.70996	1.49255	1.65134	1.4937	2.12777	NA	NA	NA	2.02807	2.03027	NA	NA	1.7864	2.06516	NA	NA	1.87042	NA	NA	NA	NA	NA	2.29525	NA	2.22261	1.91481	NA	2.44035	NA	NA	1.69042	1.91089	NA	2.04671	1.88113	NA	1.77256	NA	1.80284	4.25685	1.72197	NA	NA
TAG-44:0;0	2.77083	2.40614	2.66072	2.53815	3.01704	2.25426	2.73048	2.61371	2.15843	2.62732	3.17855	3.3413	2.67312	2.62038	3.24834	2.7993	2.71149	2.48735	2.58712	2.77048	2.71424	2.427	2.54547	2.54957	2.71416	2.54961	2.44347	3.12888	3.04673	NA	2.82179	3.09615	3.12053	3.81234	2.60201	2.92555	2.33031	3.25659	2.81329	2.81059	2.88561	2.57421	2.69359	2.87751	2.88073	NA	2.52156	2.56541	NA
TAG-44:1;0	4.5313	4.64122	4.72625	4.44746	4.90235	4.73572	4.20021	4.84478	4.5206	4.26378	5.04164	5.4607	NA	4.95924	5.21741	NA	4.65296	4.67049	4.96523	4.65189	4.59731	4.7777	4.83138	4.85018	4.43386	4.80361	4.7945	5.45396	6.52373	5.29786	5.71911	5.72373	5.75153	6.37627	5.2778	5.90246	4.64037	5.7769	NA	5.45305	4.86132	4.83866	4.85292	4.68686	4.84773	7.10766	4.26625	4.94445	NA
TAG-44:2;0	NA	NA	NA	NA	NA	NA	NA	NA	NA	NA	NA	2.85545	2.63971	2.78532	NA	NA	2.82235	2.76496	NA	2.63629	NA	2.57999	2.41831	NA	2.50115	2.42436	2.29435	2.92306	2.97102	3.13781	NA	NA	NA	3.58109	NA	NA	2.39744	NA	NA	NA	NA	NA	2.68955	2.694	NA	NA	2.67937	NA	1.73284
TAG-46:0;0	6.66679	6.09577	6.75974	6.03474	6.59783	6.3325	5.96413	6.85821	6.24503	5.89607	8.13392	7.32036	6.7059	6.45782	6.73699	6.46835	6.67337	7.03249	6.51602	6.74278	6.52711	6.4912	6.40537	6.14263	6.09688	6.0213	6.74069	7.019	8.27042	11.2945	7.42831	7.47166	8.14113	9.40207	7.25479	7.27522	6.26147	7.7128	7.8056	7.13225	6.73193	6.13299	6.51554	6.58848	6.71721	8.56863	6.48328	6.56357	8.92789
TAG-46:1;0	14.5372	14.6613	15.585	14.2652	16.6512	15.1889	13.9601	14.9547	15.1831	14.2864	17.599	17.2954	15.3339	15.628	16.5574	15.0068	15.514	15.2851	15.3975	15.2446	15.6603	15.2739	15.4705	15.0046	14.3947	14.7645	14.9464	17.1391	18.9788	18.0351	18.3056	18.0359	19.9858	21.588	16.6362	16.5243	15.1316	18.3936	18.5804	17.8919	15.8057	16.1237	14.4842	15.6779	16.3759	19.5935	14.4	15.7963	13.2748
TAG-46:2;0	8.83236	8.64037	9.40787	8.66186	9.53871	8.54329	8.61094	9.06363	8.46962	8.74591	10.4977	9.50388	9.01208	9.18398	9.73654	9.19665	9.50892	9.17531	9.33737	9.0372	9.46403	8.42077	9.08587	8.32019	8.48541	8.25643	8.74959	11.1759	12.0215	10.7175	11.4549	10.9315	11.7469	12.7752	10.1656	10.737	8.83049	10.988	11.5392	10.6134	9.07919	9.43287	9.13828	9.45767	9.57258	11.2804	9.2273	9.49772	7.99603
TAG-46:3;0	NA	NA	NA	NA	2.90547	NA	NA	NA	2.85586	2.5605	3.27305	NA	NA	NA	3.14249	NA	2.65924	NA	2.79249	NA	2.95414	NA	NA	2.96916	NA	NA	NA	3.37539	3.74696	NA	3.67781	NA	NA	NA	NA	NA	3.1234	3.82648	NA	NA	3.18081	NA	NA	NA	NA	NA	NA	NA	NA
TAG-47:0;0	NA	NA	0.699448	0.977842	NA	0.662741	NA	NA	0.537175	0.693428	2.18526	NA	NA	0.902778	0.838201	NA	NA	0.719848	0.746294	NA	NA	0.869721	NA	0.699674	NA	NA	0.620882	0.957557	0.896831	2.53866	0.924032	1.12962	NA	NA	NA	1.52261	NA	NA	NA	NA	1.0035	0.730675	NA	NA	NA	1.94694	NA	NA	NA
TAG-47:1;0	2.58558	2.37544	2.71835	2.54788	3.49551	2.54462	2.41316	2.51086	NA	2.14116	3.37229	3.26674	2.66862	2.5156	2.74527	2.66507	2.54644	2.54933	2.51019	2.60462	2.33086	2.39221	2.32116	2.35628	2.34116	2.34857	2.41533	3.04459	3.35672	3.15643	3.08257	3.05924	3.3536	4.8317	2.98546	2.50241	2.53002	3.50494	3.05846	2.92291	2.67349	2.7069	2.56276	2.53814	2.71534	4.47915	2.41837	2.53465	NA
TAG-48:0;0	7.97846	7.89544	9.582	8.19315	8.2761	8.6547	7.8621	8.60192	7.9424	8.49577	9.10768	9.82744	9.39089	8.14454	9.49124	8.2749	8.46732	8.51237	8.4951	9.09517	8.2292	8.73909	9.35351	8.92095	8.90278	8.49922	9.28094	10.7051	11.1205	17.6671	9.57403	10.2736	11.979	12.3472	8.53801	10.1383	8.56779	9.84867	10.1713	10.4455	9.09986	8.42237	7.98172	8.63926	8.83584	9.6699	8.30073	8.8945	11.108
TAG-48:1;0	53.1855	52.4037	57.362	53.1981	57.308	52.9185	53.3888	55.162	52.886	52.3775	60.5135	59.6753	55.4304	55.612	58.9448	54.8378	56.2419	54.975	54.1466	54.8898	56.5572	53.62	54.8085	52.6821	50.9253	51.7265	53.6295	64.523	72.1637	64.3834	68.8586	65.577	70.3839	76.3629	63.4069	62.5645	54.959	69.4606	66.8164	66.6194	58.6222	56.4017	54.5378	56.0955	60.5852	63.9989	54.8638	56.7306	50.1567
TAG-48:2;0	42.9076	41.9296	45.8189	41.7009	46.1915	42.761	42.2509	43.4914	41.1183	41.1567	48.772	49.1421	42.9715	43.7503	47.6898	43.4003	44.9783	44.7708	43.3883	44.0761	45.4795	42.501	44.3825	43.2393	42.1101	41.6794	42.3466	51.6489	57.9909	53.8712	55.6279	53.1395	57.3413	62.001	51.6526	49.5305	43.6536	56.6809	56.6667	54.3018	46.7688	45.8375	43.3524	45.7048	47.9295	50.6278	43.9537	46.5795	40.9342
TAG-48:3;0	14.6446	15.1172	16.0645	14.9669	15.7607	15.1037	15.1999	14.795	15.0158	14.9775	17.3863	16.1461	15.2538	15.7901	16.7446	13.5724	16.1269	15.4422	15.2022	15.6125	16.3886	15.0066	15.2652	15.2647	14.1719	14.5255	15.2415	18.6958	20.4266	17.1817	20.4252	19.2911	20.7547	21.7083	17.4885	18.6681	15.5594	20.9603	20.4991	19.1911	17.3981	17.1479	15.9733	16.9698	17.18	17.8342	15.7295	17.0749	14.0877
TAG-49:1;0	6.66666	6.8999	7.53553	6.92593	7.85639	6.53795	6.44409	7.15965	7.00087	6.61797	8.54213	8.50373	7.38313	7.22612	7.54954	7.06526	6.94872	7.11146	7.11943	7.38329	7.54694	7.15818	7.33434	6.93451	6.73451	6.57674	6.53096	8.61949	9.73255	8.7339	8.47762	8.57227	9.10823	10.7147	8.39854	8.06865	7.65827	9.75005	8.66056	9.3533	8.04858	7.55138	7.41507	7.5092	7.78819	8.6208	6.97725	7.29733	7.96335
TAG-49:2;0	6.05373	6.36039	6.47533	6.10852	6.6946	5.6058	6.37965	5.81766	6.27584	6.21663	7.26454	7.13936	6.47385	7.0002	7.23138	6.5092	6.7099	6.7898	6.42946	6.63156	6.1821	6.19639	5.74855	6.18408	6.15079	6.1529	6.35199	7.17452	9.00661	8.14832	8.42827	7.70871	8.41531	9.4611	6.92326	7.19525	6.9126	8.31067	8.13349	7.84407	7.17566	6.32899	6.04317	6.83448	7.41132	8.56814	6.85504	6.946	5.45722
TAG-49:3;0	2.03918	1.79784	2.24601	2.05096	2.33027	2.19209	1.86853	NA	1.98779	2.02037	NA	2.38279	1.60062	2.11058	NA	1.8712	2.0695	NA	NA	2.11583	NA	1.81311	2.31207	2.01436	1.9722	NA	1.7553	2.67308	2.91539	2.6916	2.75663	2.79595	3.00183	2.69676	2.59124	NA	2.17361	2.40693	NA	2.52763	2.20393	NA	NA	NA	2.12268	2.17055	NA	2.1827	NA
TAG-50:1;0	112.274	109.859	124.211	114.171	119.14	113.772	109.598	115.936	109.249	110.811	126.236	126.783	115.696	117.825	125.375	116.656	117.39	116.344	114.418	114.811	119.359	113.692	114.761	113.727	109.871	109.041	112.316	137.857	155.214	142.258	145.242	142.207	150.429	163.119	134.72	132.568	117.006	146	146.92	143.95	127.953	120.272	116.25	120.007	128.932	129.815	114.479	121.105	113.194
TAG-50:2;0	158.883	159.316	176.747	161.302	172.083	162.056	159.198	165.024	158.646	158.728	184.04	187.268	164.612	168.33	180.848	167.29	170.695	168.15	167.235	167.39	173.91	164.754	168.068	163.997	159.738	157.278	160.127	199.579	223.443	206.987	215.836	206.432	220.6	235.011	195.402	195.65	172.736	217.198	217.288	206.639	184.228	177.015	170.445	176.194	185.684	187.52	170.198	177.291	156.271
TAG-50:3;0	75.7574	74.2115	80.203	73.6531	80.6394	77.254	74.3736	76.7436	74.0446	72.9736	86.9182	85.3894	75.5701	77.2522	85.0803	77.4469	78.9121	78.5627	77.4682	77.7964	81.1841	75.4492	77.5325	77.1615	73.3074	72.2567	75.4109	96.2687	108.272	96.6805	103.34	98.7782	105.059	111.776	93.6319	93.2798	80.6527	102.868	102.819	97.2686	87.5729	83.9277	81.0791	84.5047	87.6716	87.6852	79.5391	86.457	72.1343
TAG-50:4;0	21.0867	20.5607	23.1803	20.7856	22.5333	21.7309	20.4046	21.4809	20.9009	21.2081	24.7938	24.1202	21.7675	22.4925	23.2588	21.8666	22.6433	23.5324	21.7811	22.2323	22.2845	21.3361	21.3096	21.59	20.8876	20.8265	20.6274	26.4764	29.801	28.6696	28.9458	28.1509	28.8684	31.6232	26.8006	26.079	22.8903	29.311	29.2878	28.5073	25.7161	23.7614	23.108	23.3308	24.9271	25.2397	22.6059	24.2223	21.1692
TAG-50:5;0	4.20545	4.44786	4.69382	4.49614	NA	4.3949	4.52798	4.72266	4.46571	4.44703	5.23282	5.11431	4.74066	4.85972	5.07893	4.70149	4.62212	4.57875	4.55095	5.09023	5.06868	4.62672	4.56201	4.76748	4.45022	4.56824	4.41793	5.6019	6.34399	NA	6.35249	5.67662	6.40109	NA	5.50644	5.79542	4.75228	6.31131	6.27573	6.08115	5.49745	5.11654	4.96431	5.08482	5.15508	4.69812	4.94749	5.35827	3.70692
TAG-51:1;0	3.38064	3.07718	3.69334	3.1443	3.52103	3.3263	3.71925	3.89386	3.28468	3.40643	3.45073	3.84262	3.70331	3.30202	3.25348	3.49531	3.13505	3.21343	3.90619	3.44645	NA	3.12561	3.31554	3.38321	3.11036	2.85247	3.23633	4.22344	4.64308	3.54975	4.038	4.43527	4.63701	5.29142	NA	4.125	3.46661	3.87412	4.26239	3.51106	4.01746	3.43567	3.2801	3.42731	NA	4.74028	3.55675	3.13779	3.4388
TAG-51:2;0	12.7848	12.6158	13.5447	12.7283	14.0089	12.6221	12.7257	13.1057	12.9544	12.1039	14.7111	15.1707	12.6003	13.4554	14.572	13.4802	13.6487	13.4959	12.605	13.2762	13.9091	12.8953	13.3647	12.9943	12.0329	13.0417	12.8183	16.2279	18.5569	17.025	17.4229	16.4499	18.0985	18.8744	15.1739	15.1145	13.6194	16.483	17.0031	16.6829	14.5951	14.5394	13.5357	13.7543	14.7537	15.9865	13.6496	14.473	12.6097
TAG-51:3;0	8.70745	8.37659	9.70608	8.97629	9.39072	8.6046	8.83802	9.10593	8.53444	8.99092	10.6578	10.3933	8.88879	9.11691	9.66914	8.86882	8.85633	9.44615	8.96499	8.9723	9.35641	8.90729	8.96887	8.97511	8.98185	7.99902	8.49224	11.1246	13.609	10.8645	11.3326	11.5811	12.7383	13.4715	11.3612	10.9439	9.31653	11.6712	12.1565	11.5992	10.2595	9.86081	9.10168	10.1559	10.4374	10.2021	9.3812	9.59916	9.79555
TAG-51:4;0	3.34499	3.16951	3.64406	3.09639	3.46283	3.18514	3.0644	3.29962	3.41691	3.23177	3.928	3.54273	3.66587	NA	3.78089	3.45789	3.62777	3.27254	3.30361	3.27746	3.45239	3.02441	3.3246	3.34594	3.04843	2.91639	3.49335	3.97855	4.4349	3.97283	4.55866	4.30566	4.73573	5.12908	4.09473	3.94471	3.6863	4.56595	4.46462	4.76497	3.88403	3.73108	3.56523	3.52772	3.79564	3.60579	3.61008	3.62159	2.78959
TAG-52:2;0	307.883	310.011	340.184	311.31	328.803	314.208	308.771	316.227	302.435	303.238	363.548	362.878	319.883	322.946	351.216	321.585	326.805	326.862	320.222	317.954	332.045	311.945	319.484	318.632	303.418	303.522	312.143	394.136	437.843	406.96	416.008	409.632	434.783	462.847	382.083	380.92	333.488	424.826	426.296	406.747	360.555	354.299	332.126	342.362	369.166	366.858	331.903	350.998	314.676
TAG-52:3;0	323.91	321.38	353.993	326.398	349.636	331.53	322.553	333.446	318.514	320.088	380.782	379.226	329.949	338.957	366.483	331.515	347.927	345.391	334.514	334.088	348.306	335.158	339.4	329.703	320.659	314.85	326.418	427.325	476.695	433.32	452.767	438.581	464.779	492.716	411.817	413.444	357.832	453.633	454.744	436.267	386.568	375.202	355.482	365.421	388.634	388.391	354.112	372.658	335.141
TAG-52:4;0	139.367	137.751	150.39	141.1	152.198	140.343	140.412	143.973	137.874	138.722	162.714	166.273	140.227	144.817	159.012	144.955	149.341	147.609	144.805	144.034	149.301	144.4	144.72	144.68	135.937	137.534	139.849	181.958	205.027	185.851	197.354	188.565	197.911	212.376	177.802	177.544	155.545	196.891	195.432	189.526	169.457	159.061	154.51	159.107	168.058	168.274	155.769	161.146	140.661
TAG-52:5;0	32.1707	31.5928	34.8595	32.6201	34.7294	33.3455	31.5108	33.2688	31.4952	31.8974	37.4883	37.6007	34.4461	33.5332	36.3895	33.4563	34.4963	33.6916	33.3874	34.6097	34.8734	32.8686	33.7077	33.8116	31.8111	31.6648	32.1424	42.2256	45.261	40.7581	45.2139	43.2293	45.2734	48.6241	39.3113	39.83	35.6047	45.3477	46.6905	42.9336	38.3318	36.9871	34.8041	36.0046	38.0177	38.0583	35.7517	37.6139	30.845
TAG-52:6;0	6.94952	6.61121	7.278	7.03716	7.10059	6.82653	6.75137	6.99824	6.71574	6.8881	8.18133	7.80816	NA	NA	7.75448	6.85	7.23719	7.40623	7.22936	7.0571	7.37785	6.95811	6.8965	7.0195	6.79192	6.97921	6.74944	NA	10.0278	8.81772	9.33349	8.95663	9.51222	10.8013	8.9381	8.82031	7.69279	9.59989	9.49256	8.6282	8.19728	7.49474	7.70799	7.46607	8.06118	7.79023	7.35534	7.6878	6.56451
TAG-53:2;0	5.36969	5.10542	6.10708	5.55978	6.35287	6.04688	5.46053	6.08354	5.8661	5.8025	6.42561	6.58611	5.85208	6.08444	6.02305	5.69945	5.93699	5.74388	5.76623	5.57787	6.21896	5.8582	5.51212	5.8247	5.63746	5.57388	5.68325	7.8815	8.46061	7.82293	7.98364	7.3235	7.84413	8.58802	7.10895	6.57465	6.27074	7.84807	7.9556	7.49295	6.5724	6.56951	6.15592	6.1249	6.76132	8.0476	5.88788	6.28753	5.52295
TAG-53:3;0	7.45832	8.01143	8.51578	7.71536	8.1219	8.08321	8.07557	7.97807	7.68589	7.89084	9.33133	9.19564	7.91398	7.96751	9.09204	8.347	8.57303	7.69274	8.27614	8.18066	8.38172	8.2599	7.92807	7.82036	7.59396	7.58749	8.03934	10.5587	12.1871	10.2908	11.1069	10.1095	10.6183	11.8635	9.43606	9.76328	8.62416	10.5741	10.7037	10.4076	9.01705	9.15074	8.41019	8.7861	9.5075	9.6651	8.43767	9.12963	9.2926
TAG-53:4;0	4.62196	4.16868	5.07068	4.51772	5.33195	4.57179	4.60448	4.59922	4.64555	4.28911	5.26228	6.10637	4.74702	4.55952	5.0007	4.35118	4.83094	4.62839	4.64277	4.81617	4.55822	4.49653	5.11657	4.65591	4.58454	4.19017	4.39239	6.39764	6.99985	6.66303	5.85115	5.72227	6.51561	7.23772	5.59187	5.81061	4.7853	6.60601	6.12591	6.1408	5.34241	4.99598	4.73363	5.57568	5.33697	5.91633	4.92768	5.37658	5.5292
TAG-53:5;0	2.09957	2.18088	NA	2.25123	2.02758	NA	NA	2.14277	1.94319	2.06601	2.54947	NA	NA	2.31339	2.34592	NA	NA	2.3531	NA	2.27553	2.52764	2.02153	2.02848	2.35028	1.79022	2.16381	NA	2.94001	2.79632	2.05016	NA	2.73473	3.27713	NA	2.5533	2.68724	2.52527	3.08384	NA	3.19383	2.64093	2.48124	2.23793	2.24339	2.41627	2.25963	2.1011	2.27633	NA
TAG-54:2;0	13.7922	14.3881	15.7237	14.3166	15.8355	14.3003	14.673	15.6407	14.0737	13.7628	16.4671	17.4584	14.9542	15.4336	16.421	15.0636	15.4084	15.1287	14.8381	15.0852	15.2401	15.4275	15.2174	14.5582	14.5273	13.3912	14.9801	17.8724	19.3771	19.3723	18.3594	17.5342	18.7066	21.1139	17.938	16.6489	15.1421	17.8732	19.7958	18.1437	16.064	15.8632	14.7981	14.4955	16.31	19.8341	14.6641	16.4112	13.6407
TAG-54:3;0	86.8832	86.1613	95.0577	87.9063	92.4868	89.2793	87.4289	88.9546	86.1507	86.155	103.147	104.963	89.6083	91.2334	97.2125	89.6526	93.2662	92.6886	89.3618	90.0991	94.3328	87.9976	89.4458	89.2602	84.8746	84.8374	88.6019	111.698	125.852	113.614	117.546	116.22	124.421	131.343	107.746	109.154	93.7842	121.623	120.189	115.602	103.607	98.61	93.1811	97.9241	103.02	106.734	94.6788	98.4587	87.9434
TAG-54:4;0	92.5712	92.3789	103.2	94.4262	101.44	95.4289	92.9258	96.7384	92.4784	92.7791	110.132	117.205	97.0867	97.6032	106.797	96.63	100.679	98.2419	98.3818	97.2803	100.184	96.5692	97.8021	95.6569	90.1844	90.8058	93.3808	121.942	137.109	125.578	130.958	124.805	133.149	144.412	117.512	120.768	103.689	131.849	130.122	127.948	112.586	105.73	103.805	106.352	112.889	115.665	101.553	108.714	96.3617
TAG-54:5;0	65.8387	65.1304	71.7593	65.3873	70.7205	67.0812	66.4836	67.6889	64.9773	65.1671	77.2252	84.8968	66.6271	68.3059	73.9996	67.8709	70.3896	70.0229	69.8645	68.998	69.5726	67.679	66.6072	68.3132	65.1386	64.0503	65.9554	85.5823	95.384	84.276	93.3016	87.9969	94.2335	102.774	83.8779	81.4304	72.2692	92.3654	94.2209	89.0014	78.9735	76.3621	72.4006	76.695	78.8651	79.6882	72.1941	76.765	64.5955
TAG-54:6;0	33.4514	32.7037	36.5453	33.7226	35.8603	33.7208	32.7245	33.8174	32.893	32.2845	38.1107	46.8329	32.5737	34.3905	37.9651	34.9429	36.0419	34.4204	34.5127	34.4663	34.9591	34.0943	34.0426	33.4114	33.6898	33.0156	33.3659	43.535	49.2154	43.4021	46.2049	44.2237	48.7918	52.5635	42.2668	42.4741	37.3625	48.356	46.9932	45.0694	39.8983	37.8799	36.3098	36.9569	39.9872	40.7083	36.2334	39.3007	32.7379
TAG-54:7;0	9.77948	10.2306	11.0944	10.1186	10.6826	10.5621	10.4577	10.4059	9.98722	10.1238	11.3074	14.1427	9.9971	10.7968	11.9074	9.89841	10.9114	10.804	10.4347	10.3969	10.9908	10.2596	10.7795	10.6118	9.67738	9.63013	10.0367	13.1992	15.3718	13.2081	14.2172	14.1031	13.8783	15.7129	12.5412	12.7493	11.5976	14.6109	14.3645	13.2988	11.9704	10.7567	10.4855	11.5173	12.4079	11.1705	10.7862	12.3391	9.46296
TAG-55:3;0	NA	NA	NA	NA	NA	0.80322	NA	0.454402	0.480163	0.536301	NA	NA	NA	NA	0.467854	NA	NA	NA	NA	NA	NA	NA	NA	0.48279	NA	NA	NA	NA	NA	NA	NA	NA	NA	NA	NA	NA	NA	NA	NA	NA	NA	NA	NA	NA	NA	NA	NA	NA	NA
TAG-55:4;0	NA	NA	NA	NA	NA	NA	NA	NA	NA	NA	NA	NA	NA	NA	NA	NA	NA	NA	NA	NA	NA	NA	NA	NA	NA	NA	NA	0.943583	NA	0.7346	NA	NA	0.645431	NA	0.747087	NA	NA	0.69603	NA	NA	0.528925	0.582125	NA	NA	NA	NA	0.502366	NA	NA
TAG-56:2;0	2.06934	1.86394	1.82877	1.32685	2.05732	NA	NA	2.34277	2.02391	1.74096	3.02807	2.47786	2.48674	2.26268	2.71467	NA	1.11325	1.14994	1.36195	1.80499	2.10508	1.8071	1.38131	1.69673	2.69493	2.0265	2.49879	1.39731	1.8446	2.22864	1.42561	1.66888	NA	2.13802	1.90321	1.99885	1.82842	1.64199	NA	1.62977	1.95469	1.42393	1.38781	NA	1.42462	3.66236	1.26899	1.72792	1.55237
TAG-56:3;0	NA	NA	NA	NA	NA	NA	NA	NA	NA	NA	NA	NA	NA	NA	NA	NA	NA	NA	NA	NA	NA	NA	NA	NA	NA	NA	NA	NA	NA	NA	NA	NA	NA	NA	NA	NA	NA	NA	NA	NA	NA	NA	NA	NA	NA	NA	NA	NA	NA
TAG-56:4;0	3.03984	2.71836	1.88401	2.72491	2.96211	2.45265	2.90035	2.89518	2.69271	2.92564	3.39448	1.92034	1.42435	2.99592	3.38705	3.19888	2.717	1.58048	2.71991	2.89972	3.46033	2.98104	2.86193	2.75274	2.98261	2.77752	2.92219	3.58585	3.84524	7.5527	3.64859	3.09222	4.05213	4.08285	3.25976	3.2793	2.84608	3.8135	3.79423	3.76397	3.41514	3.36945	3.16988	3.08611	3.1469	2.46563	3.25732	2.96224	3.07088
TAG-56:5;0	11.7125	12.2262	18.5112	11.9674	12.7404	12.4014	11.8981	12.1815	11.3876	11.5459	13.956	19.7548	17.3114	12.5	13.7447	12.103	12.9087	17.4555	12.3339	12.3022	12.6109	11.6921	11.6964	12.0565	11.3052	11.6749	11.955	15.3634	18.0174	NA	16.5107	16.5607	16.9372	19.0573	14.3208	14.8537	12.4229	16.3197	16.0594	16.2634	13.8774	13.0188	12.503	12.9737	13.5252	19.6306	13.1517	13.5068	12.2995
TAG-56:6;0	22.0145	20.5242	NA	21.6104	22.6941	21.2415	21.7859	21.7881	21.6665	22.0735	25.1232	NA	NA	22.2594	24.9451	21.1317	21.1515	NA	21.976	NA	23.3237	21.3883	22.8145	23.1252	21.2387	20.9626	20.0571	29.2501	30.919	NA	28.9841	29.1592	31.1804	32.2541	26.728	27.4098	24.1329	30.1529	30.2014	29.3866	25.6447	24.8131	22.9387	24.3842	26.4004	NA	23.2509	24.4684	22.8508
TAG-56:7;0	21.604	21.5119	26.0506	22.939	26.2143	21.7814	22.3099	23.1474	21.1388	21.6989	26.1318	NA	NA	22.3555	24.2865	22.4507	23.0316	25.5811	22.7285	23.338	23.6928	22.6965	21.424	22.792	21.165	21.6634	21.9772	29.2415	31.557	NA	33.3616	29.832	31.8311	33.8469	27.3658	28.5462	25.2816	31.8879	31.2134	29.9174	26.5585	24.3852	24.9688	25.3461	27.5227	NA	24.4137	26.0239	21.8254
TAG-56:8;0	10.5053	10.7642	NA	10.6236	NA	11.0403	10.7681	11.0667	10.3959	10.2883	12.8696	NA	NA	11.0065	11.839	10.8123	11.1947	NA	11.2199	10.8747	11.0709	NA	11.1483	11.3208	10.2591	10.7705	10.8376	NA	16.5071	NA	NA	14.1775	15.2686	NA	13.4376	14.8624	12.1247	15.3626	15.7967	14.5353	12.7	12.0755	11.8507	12.6819	12.7486	NA	12.2837	12.4899	10.9684
TAG-58:6;0	2.73497	2.23632	2.34311	2.49026	2.722	2.49957	2.46969	NA	2.53913	2.56402	2.89989	2.35507	2.42305	NA	3.2306	2.38733	2.59834	2.38794	2.50567	2.64665	2.33707	2.34563	2.65152	2.79897	2.68052	2.04988	2.65365	3.47403	NA	3.31541	3.30203	NA	NA	NA	2.11516	2.90392	1.85828	3.60769	3.45784	NA	3.28164	2.77677	2.89681	2.9208	3.04508	1.52766	2.61659	3.01467	1.5762
[truncated: 32 more columns]

## Sheet: freeze-thaw
	1_FT-1	1_FT-2	1_FT-3	1_FT-4	1_FT-5	2_FT-1	2_FT-2	2_FT-3	2_FT-4	2_FT-5	3_FT-1	3_FT-2	3_FT-3	3_FT-4	3_FT-5	4_FT-1	4_FT-2	4_FT-3	4_FT-4	4_FT-5	5_FT-1	5_FT-2	5_FT-3	5_FT-4	5_FT-5	6_FT-1	6_FT-2	6_FT-3	6_FT-4	6_FT-5	7_FT-1	7_FT-2	7_FT-3	7_FT-4	7_FT-5	8_FT-1	8_FT-2	8_FT-3	8_FT-4	8_FT-5	9_FT-1	9_FT-2	9_FT-3	9_FT-4	9_FT-5	10_FT-1	10_FT-2	10_FT-3	10_FT-4
Cer-34:1;2	0.740423	0.704144	0.691823	0.913263	0.705813	0.762842	0.762407	0.686109	0.685032	0.716719	0.783168	0.744549	0.764456	0.747741	0.731471	0.712331	0.735778	0.850354	0.784105	0.886279	0.737401	0.779306	0.748457	0.83702	0.751391	0.78267	0.781393	0.770669	0.782563	0.703954	1.0267	0.7471	0.695185	1.06191	0.745747	0.811738	0.746424	0.772677	0.727161	0.695706	0.712561	0.779197	0.714727	0.695824	0.625822	0.712821	0.759255	0.708285	0.735159
Cer-36:1;2	0.282072	0.211404	0.16586	0.125287	0.177013	0.169169	0.171692	0.147578	0.196225	0.167863	0.144488	0.167948	0.17762	0.167889	0.139195	0.167266	0.104993	0.175922	0.164232	0.17544	0.197588	0.149971	0.186784	0.22936	0.151132	0.130116	0.152566	0.184305	0.191743	0.131287	0.189426	0.144653	0.122319	0.231318	0.168502	0.155278	0.159739	0.165047	0.163668	0.12949	0.125571	0.13296	0.148697	0.133473	0.145783	0.156661	0.166308	0.162505	0.119473
Cer-38:1;2	0.236474	0.230089	0.188081	0.205945	0.215303	0.229807	0.205912	0.183324	0.197779	0.207659	0.222599	0.212393	0.204883	0.222442	0.185471	0.164967	0.19298	0.183042	0.229326	0.216468	0.231822	0.185628	0.188703	0.210157	0.238634	0.169377	0.215489	0.238594	0.258235	0.21847	0.220049	0.215021	0.177983	0.261498	0.214209	0.225067	0.236987	0.259787	0.201386	0.23816	0.206763	0.234781	0.215245	0.245574	0.181883	0.243032	0.228588	0.21412	0.17376
Cer-39:1;2	0.22954	0.170343	0.111346	NA	0.10669	0.106847	0.126149	0.123275	0.117909	0.110258	0.121941	0.1312	0.113949	0.112712	0.129318	0.119315	0.116409	0.158931	0.140148	0.129736	0.128454	0.149081	0.131414	0.12698	0.164069	0.150048	0.15175	0.146449	0.146558	0.134245	0.161509	0.148673	0.135805	0.165478	0.150067	0.156657	0.182499	0.129004	0.1372	0.137723	0.121231	0.145249	0.131388	0.116905	0.1345	0.155542	0.175745	0.131876	0.134197
Cer-40:1;2	0.904785	0.873067	1.00673	1.21163	0.997943	0.832335	0.970733	0.844154	0.915175	0.995925	0.900966	0.922449	0.891088	0.959387	0.870266	0.898577	0.881648	0.980561	0.938527	0.912769	0.994181	0.947905	0.998679	0.946937	1.01792	0.836585	0.911682	0.992569	1.06025	1.09862	0.980729	0.976901	0.821803	0.819569	0.918604	0.867794	1.05963	0.98342	0.964907	0.985766	0.956451	1.09125	0.953342	1.0311	0.911438	0.939173	1.14664	0.885799	0.958573
Cer-40:2;2	0.148949	0.154249	0.25751	0.165761	0.228171	0.240001	0.251825	0.239507	0.264508	0.250928	0.209303	0.250484	0.262366	0.250046	0.252622	0.262633	0.234689	0.280561	0.269215	0.235164	0.271067	0.215868	0.290247	0.243226	0.290135	0.245349	0.223261	0.248426	0.296546	0.252104	0.302667	0.200854	0.236678	0.20939	0.265488	0.226938	0.242067	0.24201	0.2243	0.274503	0.234336	0.25894	0.216798	0.308203	0.285112	0.269839	0.288478	0.269799	0.226021
Cer-41:1;2	0.806936	0.843115	0.811908	0.972514	0.864389	0.812156	0.834328	0.784791	0.843322	0.827625	0.724438	0.795383	0.816581	0.860444	0.776476	0.720854	0.750762	0.87374	0.875374	0.859365	0.902176	0.852776	0.895728	0.865964	0.97914	0.735044	0.913384	0.858022	0.910742	0.864875	0.912366	0.823507	0.840543	0.744289	0.867354	0.836819	0.930673	0.899102	0.834304	0.900184	0.789758	0.93072	0.777172	0.965664	0.928374	0.898938	1.01385	0.78944	0.836344
Cer-41:2;2	0.18071	0.206629	0.288247	0.09781	0.269656	0.229471	0.241193	0.202676	0.239206	0.264081	0.211706	0.285663	0.262636	0.246211	0.274361	0.264872	0.244666	0.245544	0.249485	0.241117	0.295667	0.256863	0.266017	0.285863	0.275942	0.25727	0.245382	0.261043	0.279873	0.257091	0.246379	0.24425	0.232457	0.263878	0.291033	0.271367	0.25828	0.250623	0.233672	0.299198	0.252096	0.301194	0.250044	0.28564	0.29948	0.235857	0.305278	0.272673	0.258172
Cer-42:1;2	2.87495	2.67502	3.17055	3.21499	3.36289	2.82767	3.20205	2.74611	3.23077	3.2649	3.01517	3.02674	3.25808	3.10203	3.05842	3.10217	2.7763	3.37019	3.37044	3.09096	3.27551	3.19475	3.42818	3.19268	3.34322	2.91321	3.2654	3.35164	3.6251	3.30931	3.3976	3.28956	2.8273	2.63459	3.15658	2.98024	3.35558	3.25712	3.09374	3.3534	2.99963	3.58332	2.94631	3.60803	3.32965	3.22848	3.53854	3.15642	3.08668
Cer-42:2;2	1.58281	1.82351	1.83395	1.93029	2.19499	1.76738	2.13729	1.74685	2.09837	2.12187	1.84959	1.92748	2.01399	1.99007	1.9513	1.9446	1.90337	2.04967	2.09763	2.02188	2.0938	1.9595	2.23946	2.04446	2.25628	1.79969	2.18112	2.11762	2.15828	2.08128	2.16169	1.97596	1.82611	1.76827	2.0185	1.94131	2.14721	1.98955	2.05041	2.18664	1.94745	2.20179	2.0587	2.16599	1.98707	2.02095	2.26353	1.89021	1.94614
Cer-42:3;2	0.353119	0.362618	0.425799	0.50027	0.423124	0.324733	0.389937	0.329823	0.371497	0.414414	0.363769	0.423616	0.425998	0.406394	0.358734	0.351021	0.36345	0.446509	0.386564	0.359166	0.441071	0.347001	0.395321	0.447346	0.450865	0.398039	0.386736	0.374848	0.428708	0.416139	0.440287	0.440031	0.345667	0.32163	0.44302	0.379438	0.386024	0.361601	0.377379	0.379201	0.42822	0.498599	0.360448	0.444886	0.384629	0.461479	0.473607	0.399918	0.40032
DAG-32:1;0(18:1;0-14:0;0)	1.95306	2.10529	2.00699	4.34565	1.84152	1.98503	1.83345	1.85492	1.64625	1.9597	1.51912	2.31588	2.07532	1.74655	1.53686	2.03754	1.31697	1.9956	1.86752	1.56566	2.49908	3.5165	1.96486	2.03654	2.13859	1.73762	1.85373	2.29933	NA	1.93632	1.98537	2.25497	5.24254	1.9039	1.70194	2.03073	2.37991	1.92782	1.90204	1.99501	1.83772	2.01037	2.88517	2.15285	1.9991	1.70378	2.31853	1.81662	2.43291
DAG-34:0;0(18:0;0-16:0;0)	3.1864	2.63367	2.06155	3.16006	NA	2.16608	2.38352	2.18252	2.56587	2.08141	1.98937	2.82809	2.28679	1.98065	2.56863	2.42886	2.23986	2.70528	2.46545	2.33059	2.46977	2.99009	2.58274	2.77349	2.22491	2.94059	2.85565	2.89396	2.66956	NA	2.42544	3.06413	2.73873	2.25247	2.37441	2.6866	2.67104	2.3101	2.73735	2.01426	2.2168	2.69485	3.06938	2.25064	2.27535	2.78381	3.01227	2.5713	2.37575
DAG-34:1;0(18:1;0-16:0;0)	10.5564	11.2297	9.83732	16.1189	9.39832	9.85376	11.0446	9.72732	10.9115	10.6238	9.01614	10.8453	9.81779	11.4225	9.2736	10.16	9.44901	10.7685	10.1501	10.4316	13.2724	11.2401	9.78495	11.6385	10.0511	9.78662	11.0964	10.7526	12.1078	9.16319	11.6983	10.1816	12.6866	11.6328	10.1084	10.8173	11.3236	10.882	10.0026	9.66473	10.5197	12.2107	10.8011	11.2828	10.6571	10.4888	11.2039	8.85361	12.0541
DAG-34:2;0(18:1;0-16:1;0)	3.7549	3.74769	3.46864	6.83793	3.08829	3.35543	3.4478	2.8477	4.23433	3.54419	3.35843	3.78559	3.53527	3.62997	3.1892	3.16548	3.53201	3.7908	4.60526	3.89661	4.21187	3.90661	3.84264	3.63469	3.74464	3.45315	2.94494	3.8738	4.59007	3.67673	3.91082	3.94549	4.27117	3.76846	3.60709	3.68978	3.80002	3.5359	3.59033	3.77184	3.1551	4.4153	3.12369	4.11275	3.39976	3.3745	3.96456	3.05081	3.68696
DAG-34:2;0(18:2;0-16:0;0)	3.67419	3.53031	3.17317	5.58202	2.8782	3.07859	3.61501	2.74283	4.28292	3.47764	3.18382	3.81542	3.39017	3.39321	3.03209	3.30731	3.01732	3.61997	4.37426	3.65172	4.18211	3.91544	3.28342	3.21586	3.53992	3.35719	3.13809	3.29343	3.85093	3.59253	4.11534	3.96218	4.15819	3.58516	3.33225	3.43317	4.06396	3.30081	3.32755	3.52565	3.2389	4.17185	3.22454	3.50118	3.35743	3.23009	3.60808	3.32834	3.92187
DAG-34:3;0(16:0;0-18:3;0)	NA	0.519267	NA	0.751847	NA	NA	0.441089	NA	0.534892	0.349924	0.295226	NA	0.673472	NA	NA	NA	0.249386	NA	NA	0.604426	NA	NA	NA	0.708582	NA	NA	NA	0.595546	0.42648	0.406959	0.660337	0.273244	NA	0.438204	0.381679	0.444847	0.511698	NA	0.39556	0.528423	NA	0.605851	0.606302	0.446847	0.413518	0.467416	0.35343	0.452706	0.515743
DAG-34:3;0(18:2;0-16:1;0)	4.34083	1.58645	1.13661	2.35758	1.90487	1.08878	1.0749	1.91825	1.50931	0.836898	0.715067	2.13339	1.50458	2.00396	1.46167	2.10363	0.707996	2.11994	1.77791	1.36325	1.71014	1.53775	1.84044	1.23632	2.14178	1.67356	1.75462	1.98866	0.989527	0.888002	1.5526	1.31876	2.5058	1.13439	0.931365	1.50027	1.59861	1.37323	1.44073	1.62347	1.18018	1.38789	1.4187	1.57497	0.833547	1.36612	1.11012	1.08538	1.08823
DAG-36:2;0(18:0;0-18:2;0)	NA	NA	0.766618	1.30828	0.587847	0.586626	0.920567	NA	0.952138	NA	0.826939	NA	0.638398	0.972163	0.761638	0.881509	0.737891	0.760467	NA	0.713858	NA	NA	0.695057	0.827607	0.892803	0.477003	0.914151	0.709174	NA	0.747871	0.937206	0.959862	0.713785	0.960498	0.646371	0.789191	1.10116	0.656662	NA	0.827024	0.607898	1.06938	0.638627	0.920172	NA	0.803234	1.07691	0.830454	NA
DAG-36:2;0(18:1;0-18:1;0)	18.3429	21.2574	19.4158	26.4648	19.9785	18.4413	20.5855	18.3527	20.8809	18.9088	16.4212	21.4189	20.9014	19.335	16.2351	18.6093	15.7153	19.7353	22.6052	19.2619	24.6026	19.5332	19.988	19.1938	20.6037	16.1605	20.5593	20.8779	20.6056	16.9347	21.6478	18.6591	16.59	20.1957	18.5725	19.1993	21.3622	19.7461	20.9058	19.0902	16.2602	23.5321	17.5354	21.8176	18.6713	18.1283	21.2696	17.5466	20.683
DAG-36:3;0(18:1;0-18:2;0)	16.6007	17.3215	17.7217	21.1789	17.2835	14.9723	17.1137	15.687	17.8823	16.7449	15.3052	17.1818	19.8364	17.7117	15.0575	18.7719	15.2259	18.9112	19.5553	16.992	19.8936	18.1844	17.2414	17.786	19.0346	16.376	17.2272	17.8626	20.0782	16.91	19.6339	16.7771	13.9106	17.2094	18.8734	18.1405	19.3084	18.6859	17.334	18.9528	17.1315	19.811	15.5582	19.994	17.7672	18.2519	19.8158	15.5643	17.5476
DAG-36:4;0(18:1;0-18:3;0)	3.80576	4.93759	4.90159	7.26854	5.05266	4.62014	5.05938	4.8472	5.61957	5.25749	4.57212	5.2249	4.12839	5.79839	5.34012	4.76417	4.68431	4.96526	4.9595	4.47823	5.25944	5.08562	4.38724	4.7608	4.84224	4.04766	5.23965	5.83418	6.01683	4.45054	4.72162	5.48784	4.3891	5.0653	5.93356	4.52263	5.29341	5.00699	5.01247	4.8284	4.70543	5.96029	4.55153	5.36839	5.35034	4.63938	5.41688	4.18139	5.00136
DAG-36:4;0(18:2;0-18:2;0)	2.30276	3.28623	3.37551	4.66533	3.34688	3.11233	3.64483	3.41279	3.75288	3.21181	3.19761	3.46937	2.92395	3.62459	2.97527	3.25328	3.28279	3.31015	3.24221	3.28715	3.40524	3.6204	2.92046	3.24381	3.50595	2.89647	2.65144	2.72236	3.71822	2.93597	3.34352	3.55367	2.92467	3.42307	3.11538	3.52661	3.49802	3.3997	3.23612	3.12069	3.08767	3.39868	2.625	3.58891	2.99314	3.27174	3.69066	2.7102	3.30371
DAG-36:5;0(18:2;0-18:3;0)	1.4342	1.77062	1.31233	2.12952	0.920334	1.17669	NA	1.01149	1.18101	1.04833	1.16142	1.2237	1.09872	0.973049	1.47967	2.27891	1.98968	2.30726	1.3307	0.682369	2.61881	1.33436	1.18085	1.4674	0.838509	1.51675	1.4738	1.71561	1.31215	1.59464	1.2358	1.50018	1.9604	1.66507	1.0199	1.99217	2.29573	1.79491	0.779242	1.59661	1.67362	2.11191	1.28701	1.76305	1.46825	1.21607	1.22708	0.940885	1.25335
DAG-38:5;0(18:1;0-20:4;0)	NA	2.13946	1.81423	NA	NA	NA	3.09225	NA	2.79767	NA	2.44463	3.03894	NA	1.72643	1.94398	NA	2.15038	2.55485	2.95579	3.29344	3.06196	3.16599	NA	2.1665	NA	2.26072	2.78994	NA	2.87678	2.84657	NA	3.01686	3.05047	NA	3.15916	NA	2.74086	2.74827	NA	2.8434	NA	3.7684	2.97458	3.47771	NA	2.91423	2.9826	NA	3.09399
LPC-14:0;0(14:0;0)	0.869782	1.08999	1.00003	1.10829	1.05814	0.689884	1.2898	0.83587	1.03341	1.00049	0.87935	0.908526	0.971364	0.974298	0.995202	0.967562	0.966304	0.99132	0.977918	0.901294	1.10713	0.974535	1.07912	1.10329	1.07129	0.901598	0.926137	0.92791	1.01164	0.971373	0.994586	0.928989	0.964539	0.923752	0.911186	0.96871	1.06616	1.02709	1.01442	0.977316	0.902276	1.14183	0.878368	0.877837	1.08352	0.972702	0.999743	0.880713	0.953699
LPC-15:0;0(15:0;0)	2.22743	2.24105	1.96575	1.92909	2.42607	1.84391	2.20996	2.01469	2.30269	2.44892	2.06122	2.33501	1.99912	2.29475	2.26241	2.01762	2.25061	2.09266	1.93725	1.98541	2.24389	2.21758	2.50425	2.07205	2.26222	2.26436	2.31973	2.3715	2.24786	2.06245	1.89201	1.8805	1.73521	2.57089	1.98089	2.10973	2.05045	2.19049	1.81614	2.2351	1.97704	2.13668	2.04067	2.18033	2.21697	2.20446	1.96934	2.08298	1.93887
LPC-16:0;0(16:0;0)	63.2026	69.9726	65.8301	64.8109	72.0593	58.2025	67.0831	63.7648	69.7267	67.0528	60.4818	63.5632	66.429	65.7431	65.4285	62.5542	62.7798	67.2309	65.8338	64.3132	70.8402	63.8587	68.1917	65.905	68.2464	62.0014	67.339	65.9437	66.6623	64.7767	65.868	66.1437	61.3705	65.9056	65.2331	65.0263	65.8658	69.0278	60.1421	68.6065	62.4308	72.0665	63.2764	67.7722	72.6066	66.2197	70.1578	65.1477	64.7795
LPC-16:1;0(16:1;0)	2.6235	2.74301	2.18091	2.19752	2.21826	2.03958	2.06184	2.0413	2.16175	2.25253	1.92182	2.01334	2.33456	2.25822	2.15276	2.20817	1.94634	2.51301	2.11022	2.25944	2.22834	2.40839	2.25453	2.08849	2.20965	1.89597	2.19655	2.21026	2.20767	2.21043	2.23572	2.10541	1.8712	2.06833	2.328	2.45598	2.22148	2.36348	2.32248	2.17602	2.09177	2.22839	2.09767	2.17598	2.77928	2.11568	2.29105	2.09491	2.14489
LPC-17:0;0(17:0;0)	2.28967	2.20849	2.28731	1.84986	2.27392	2.05569	2.34959	2.25533	2.1135	2.31326	2.15423	2.31794	2.08877	2.17111	2.18484	2.21931	2.38834	2.17447	2.10254	2.18415	2.42329	2.42778	2.49695	2.19762	2.43891	2.2999	2.16229	2.21412	2.46538	2.0833	2.35264	2.27119	2.19421	2.44499	2.07069	2.45467	2.38753	2.46302	2.17444	2.37713	2.31747	2.17287	2.16873	2.30074	2.44354	2.29973	2.31425	2.27069	2.29056
LPC-17:2;0(17:2;0)	0.942515	0.985461	0.89773	0.826589	0.901483	0.767061	0.875921	0.819355	0.897745	1.02847	0.958979	0.975087	1.01395	1.0091	0.946713	1.04681	0.849152	1.0981	0.968631	0.961068	1.05407	0.727638	1.0007	0.973719	1.10348	1.04647	0.960833	1.04018	0.871102	0.963092	0.909292	0.932939	0.762205	1.1399	0.88694	1.08044	0.756317	0.980347	0.871235	0.907031	0.813718	0.901573	1.00196	0.99493	1.00186	1.00652	1.00833	0.985135	0.981286
LPC-18:0;0(18:0;0)	10.9368	12.0215	10.9677	10.1031	12.4534	10.2748	11.4678	10.5743	11.6755	11.8736	11.1142	11.371	11.1481	11.7176	11.47	11.238	11.2086	11.8619	11.3179	10.7532	12.6384	11.1344	12.3113	11.794	12.2315	11.1445	11.5158	11.8889	12.0619	11.6008	11.5922	11.1499	10.564	11.5272	11.6567	11.5372	11.8227	11.8833	10.6812	12.1	11.7738	12.7389	11.5341	12.6533	12.9221	12.009	13.2369	12.0193	12.3684
LPC-18:1;0(18:1;0)	16.4986	17.7802	16.8805	16.8567	18.1711	14.9237	16.8569	15.8399	17.918	17.5995	16.7609	16.8153	17.2503	17.6113	17.1465	17.4929	16.622	17.845	16.947	17.5451	17.8829	16.4292	18.276	17.4449	18.2926	16.5373	18.1351	17.2617	17.204	16.9254	17.3416	17.2481	16.457	17.3883	17.7612	16.9044	17.5231	17.8104	16.1655	18.0901	17.6464	18.7878	17.0649	19.1838	19.7314	18.4273	19.0253	18.0744	17.1864
LPC-18:2;0(18:2;0)	33.5405	36.4808	36.7292	35.9366	40.1035	30.1486	34.2253	32.444	36.5958	36.0321	34.9275	35.1214	37.3637	35.6858	37.8692	36.0395	35.5365	38.9947	37.0042	37.6508	37.2618	34.0301	36.2882	36.1406	38.0448	35.6933	37.6868	38.6446	38.0456	37.7769	37.2484	37.1352	34.5259	35.9873	38.6134	36.0054	37.8298	36.1508	34.2246	39.0332	36.2784	41.7353	35.9405	39.7087	41.9854	38.1579	39.9104	36.619	36.5906
LPC-18:3;0(18:3;0)	0.912741	0.774217	0.838846	0.803493	0.906907	0.756951	0.870365	0.903148	0.814633	0.896583	0.805901	0.72124	0.824014	0.881975	0.848796	0.836918	0.793137	0.922902	0.828298	0.818604	0.857946	0.768652	0.840796	0.897809	0.856092	0.742587	0.785481	0.865987	0.919796	0.8676	0.769539	0.897334	0.707272	0.803295	0.887113	0.736752	0.744447	0.889553	0.697049	0.823057	0.808518	0.875118	0.810071	0.857059	0.960646	0.793325	0.991489	0.73508	0.811527
LPC-20:3;0(20:3;0)	1.46557	1.8355	1.63896	1.79732	1.62786	1.49911	1.36406	1.65747	2.15734	1.77052	1.89855	1.78544	1.51343	1.97536	1.52297	1.39727	1.48392	2.05358	1.90465	1.77047	1.54415	1.51812	1.79888	1.57868	2.10479	1.90222	1.49671	2.05946	1.61387	2.05552	1.9435	1.48661	1.43137	1.90752	2.23741	1.64564	1.63984	1.4415	1.58111	1.57804	1.88541	1.61795	1.52952	2.15544	2.25487	1.75901	2.03799	1.58517	2.11022
LPC-20:4;0(20:4;0)	4.65118	4.77857	5.03718	5.32763	5.29415	4.62091	5.08581	4.77125	5.21569	5.35338	4.79051	4.89075	5.37947	5.17634	4.89546	5.03073	5.06219	5.58119	5.10218	5.17828	5.82507	5.35149	5.53873	5.11209	5.52355	5.18804	5.04007	5.43944	5.38106	5.10765	5.12672	5.25984	5.06089	4.76906	5.24838	5.47538	5.61764	5.24882	4.82881	5.63998	5.25023	5.89893	5.01109	5.81876	6.18271	5.61006	5.57184	5.33815	5.28618
LPC-20:5;0(20:5;0)	0.545895	0.661418	0.635863	0.376781	0.648013	0.414897	0.930147	0.599647	0.749522	0.728275	0.616268	0.469357	0.761804	0.719047	0.645487	0.678462	0.683908	0.71649	0.618546	0.705735	0.748651	0.563664	0.632245	0.588875	0.770585	0.579203	0.60247	0.674509	0.682223	0.604952	0.691844	0.665838	0.578587	0.60111	0.654044	0.718635	0.654207	0.710221	0.589358	0.831806	0.65859	0.719909	0.636072	0.671014	0.72105	0.709885	0.707892	0.636928	0.704083
LPC-22:5;0(22:5;0)	NA	0.252277	NA	NA	0.314301	NA	0.203336	0.197712	0.241124	0.221896	0.355974	0.30837	0.294473	0.472018	0.409299	0.305862	0.265313	0.410031	0.338213	0.292679	NA	NA	0.289404	0.193698	0.380901	0.358031	0.456794	0.39527	0.31368	0.224977	0.382943	0.393797	0.264315	0.378186	0.366873	0.138141	0.390398	0.216913	0.282733	0.413129	0.408165	0.42271	0.383817	0.410749	0.34202	0.48533	0.411686	0.40981	0.327052
LPC-22:6;0(22:6;0)	0.504844	0.470104	0.414766	NA	0.488051	0.317792	NA	0.30975	0.23477	0.412401	0.589039	0.337657	0.439519	0.598842	0.552351	0.428459	0.421898	0.435925	0.462659	0.43052	0.277207	0.338667	0.41248	0.464589	0.498155	0.435682	0.465687	0.512117	0.433878	0.375664	0.546709	0.437165	0.474235	0.481265	0.536243	0.501299	0.442375	0.518403	0.462347	0.542776	0.584048	0.536856	0.437046	0.564997	0.525149	0.562526	0.53378	0.46993	0.522721
LPE-16:0;0(16:0;0)	0.761256	0.804795	0.78747	0.868911	0.829909	0.733449	0.846019	0.711035	0.896462	0.771196	0.711628	0.752659	0.729704	0.789542	0.748898	0.662701	0.750427	0.723208	0.76659	0.853449	0.924128	0.883275	0.881866	0.790091	0.790366	0.725388	0.768087	0.791713	0.851854	0.819554	0.855676	0.76814	0.713229	0.829976	0.832996	0.816611	0.771778	0.930849	0.81995	0.75398	0.728059	0.787087	0.749186	0.804333	0.758288	0.809326	0.809753	0.69428	0.736466
LPE-17:0;0(17:0;0)	0.424283	0.506508	0.203799	0.189141	0.243591	0.279136	0.251442	0.175067	0.226058	0.288574	0.282636	0.288739	0.277052	0.203911	0.292476	0.290694	0.324728	0.305487	0.275602	0.37097	0.290962	0.285064	0.252406	0.267555	0.31118	0.30042	0.314115	0.296335	0.306018	0.294949	0.365084	0.221918	0.235994	0.264942	0.288038	0.401954	0.24773	0.287509	0.298731	0.308886	0.293012	0.262163	0.286389	0.230037	0.274886	0.286303	0.247922	0.281938	0.288806
LPE-18:0;0(18:0;0)	1.00828	1.08867	0.972138	1.24051	1.17501	0.99932	1.10977	0.976116	1.08704	1.01809	1.01105	1.02576	1.14274	1.03825	1.11471	1.02382	1.01556	1.09183	1.048	1.09429	1.34805	1.0246	1.22153	1.12657	1.01747	1.0053	1.08723	1.17664	1.12972	0.949604	1.05766	1.03107	0.957441	1.03731	1.00594	1.18346	0.978161	1.01662	1.07725	1.03371	1.0253	1.1252	1.02534	1.08802	1.07189	1.09772	1.13363	1.02674	0.950362
LPE-18:1;0(18:1;0)	1.47838	1.59608	1.64532	1.80531	1.73323	1.47726	1.78372	1.56306	1.49237	1.48952	1.40989	1.63384	1.56771	1.57884	1.59754	1.51008	1.59194	1.62601	1.73044	1.67178	1.62316	1.47408	1.54008	1.7517	1.626	1.43389	1.56328	1.70879	1.58741	1.5362	1.63285	1.65846	1.4538	1.5827	1.61038	1.61874	1.55914	1.52668	1.49385	1.63204	1.42087	1.75361	1.81549	1.69962	1.63448	1.69725	1.72631	1.58541	1.45834
LPE-18:2;0(18:2;0)	2.70083	3.01853	2.97809	2.90672	3.00608	2.38993	NA	2.49023	3.15393	2.89374	2.73645	2.90875	2.91646	3.08918	2.97134	2.86996	2.86265	3.06979	2.97912	2.87295	NA	2.69255	2.96395	2.83969	2.83721	2.84989	3.04783	3.12437	3.22906	3.00684	3.16751	3.1376	2.77109	2.94248	3.00251	2.54638	2.67873	2.77606	2.82302	3.0505	3.01545	3.35115	3.00973	3.19437	3.16839	3.08547	3.22462	2.88793	2.92001
LPE-20:2;0(20:2;0)	0.201131	0.164329	0.181811	0.119335	0.126877	0.121545	0.137713	0.122958	NA	0.123053	0.148246	0.134071	0.170112	0.173564	0.123281	0.179625	0.105315	0.276031	0.255712	0.224871	0.138573	NA	NA	0.095167	0.130562	0.141656	0.208294	0.143354	0.203989	0.165867	0.262336	0.083108	0.061089	0.167698	0.109161	0.16097	0.183366	0.128804	0.214399	0.114048	0.10027	0.141491	0.144998	0.144441	0.161998	0.181161	0.11181	0.089619	0.101875
LPE-20:3;0(20:3;0)	0.161112	0.176086	0.116059	0.133165	0.255013	0.166334	0.150303	0.166057	0.223935	0.194737	0.245782	0.135469	0.204179	0.216735	0.252639	0.246581	0.262092	0.208115	0.278399	0.247535	0.177926	NA	0.270562	0.270526	0.25558	0.260038	0.235544	0.254096	0.260262	0.206509	0.282112	0.192367	0.22111	0.206461	0.259121	0.201629	0.220957	0.208121	0.218148	0.241359	0.274461	0.241152	0.262658	0.231412	0.245172	0.223668	0.309167	0.211644	0.223403
LPE-20:4;0(20:4;0)	1.97016	2.06044	2.21561	2.11372	2.40668	1.92846	2.27876	2.04183	2.47038	2.22917	2.10639	2.29402	2.28719	2.24521	2.26132	1.99204	2.1975	2.20798	2.39438	2.45791	2.56531	2.54181	2.47805	2.26497	2.35059	2.3525	2.48253	2.33925	2.42228	2.37032	2.24788	2.36941	2.14356	2.26368	2.37767	2.5111	2.43099	2.27274	2.38606	2.49389	2.33206	2.71446	2.27045	2.5338	2.52921	2.46621	2.73129	2.41078	2.19219
LPE-20:5;0(20:5;0)	NA	0.100459	NA	NA	0.135265	NA	NA	NA	NA	0.081933	0.077081	0.105728	0.126183	0.205866	0.156542	0.063019	0.132359	NA	0.167686	0.09258	0.111087	NA	0.089307	NA	0.152862	0.113698	0.133412	0.128139	0.105077	0.163776	0.110191	NA	0.12589	0.146314	0.159714	NA	0.117702	NA	NA	0.179037	0.111488	0.170492	0.177932	0.153445	0.221072	0.180547	0.15875	0.171879	0.099371
LPE-22:5;0(22:5;0)	0.183092	0.253773	0.205116	0.161885	0.274823	0.168202	0.334792	0.198005	0.270882	0.271085	0.227627	0.296548	0.28728	0.289502	0.276064	0.256536	0.245089	0.21931	0.258556	0.239525	0.242058	0.210577	0.25608	0.252279	0.31205	0.270048	0.285684	0.284146	0.331107	0.259397	0.246042	0.227793	0.270698	0.268422	0.328645	0.275405	0.254645	0.243067	0.2407	0.240792	0.283097	0.278342	0.235792	0.287335	0.307299	0.32115	0.280252	0.27353	0.34928
LPE-22:6;0(22:6;0)	0.440588	0.433464	0.467716	0.480629	0.490149	0.429795	0.528618	0.453864	0.513891	0.515158	0.495104	0.544064	0.511655	0.516632	0.506863	0.468352	0.43339	0.524767	0.489976	0.574016	0.494233	0.537609	0.54021	0.521765	0.54804	0.509315	0.526434	0.57545	0.546431	0.504506	0.524113	0.552318	0.520574	0.515338	0.592533	0.5846	0.617595	0.53686	0.461496	0.621214	0.49111	0.528821	0.503231	0.599247	0.563499	0.566036	0.640172	0.548484	0.50261
PC O--32:1;0	4.72445	5.42817	7.73159	9.99022	5.47142	4.44515	5.96251	4.45324	5.71823	5.09695	4.72963	4.56048	4.90223	5.46884	5.37716	5.13282	4.73099	5.69568	5.83456	5.83612	5.83748	5.99327	6.24564	5.53264	6.21265	4.90859	6.10389	5.25568	7.63115	5.90487	6.32274	7.29275	5.04748	6.00109	5.70335	6.09264	6.29557	5.61645	4.99334	5.99932	5.82457	6.3596	5.63043	6.02949	6.74252	6.31281	6.97621	6.39631	5.35289
PC O--34:1;0	5.14154	6.78176	7.13534	9.59086	6.28068	4.52424	4.86039	4.48806	6.58999	5.61715	4.29087	4.66147	7.10788	6.22235	5.28751	4.71752	4.59024	6.76589	4.80739	7.71	8.03396	5.37655	7.52728	6.47623	5.16037	5.51321	6.65029	6.56243	7.68276	4.3147	6.90469	6.46284	6.03458	8.1314	5.49517	5.80524	7.13795	5.70201	7.84698	6.85716	5.49456	6.14683	7.30495	5.94674	7.61034	7.21481	9.61197	6.16878	5.30228
PC O--34:2;0	11.1169	11.0315	14.7336	22.189	12.4125	8.92115	12.2147	9.35698	13.2286	10.7744	9.63766	11.7068	10.9255	10.0163	9.97941	12.5191	10.4125	10.2588	12.643	11.7503	11.9547	13.2195	11.5795	11.4795	10.7454	11.1972	13.5281	10.5247	12.6579	12.2	11.4566	12.9016	11.3574	13.1713	11.5631	10.7477	12.9996	10.8053	10.6617	13.3888	10.5552	12.6694	11.0258	12.8005	11.0824	13.1066	15.2589	10.1434	10.7306
PC O--34:3;0	12.3415	12.6259	13.327	15.5447	12.2323	12.3252	12.5887	11.5872	13.8064	12.1365	10.6472	11.306	15.6076	12.2418	13.2436	12.7608	11.7863	12.6076	12.3056	13.9336	13.0615	13.0852	14.1524	15.8494	11.4765	11.9033	13.5373	14.1233	17.1196	13.176	14.4197	13.211	12.4391	13.9633	12.9761	11.8853	13.5673	13.7308	13.564	15.0225	11.5054	14.4573	12.4849	15.6252	16.2826	13.8336	15.3357	12.3551	13.7433
PC O--35:3;0	NA	0.96554	NA	NA	1.71727	1.14592	1.15166	NA	NA	1.80031	2.00211	2.76889	NA	1.06511	NA	1.11436	1.2764	1.09829	1.49943	1.00504	NA	2.01681	0.942133	1.69933	1.03549	1.22772	1.11813	2.09756	1.81386	NA	2.60781	1.30871	1.3686	1.88649	0.930553	1.33773	1.47631	1.41303	1.17878	2.06665	1.97141	1.72348	1.6621	1.95959	1.62768	2.5709	2.24859	1.4037	1.27405
PC O--35:4;0	1.11451	1.65896	1.3204	NA	NA	1.33345	NA	NA	NA	1.97864	0.79815	1.02918	NA	NA	NA	1.22936	0.824753	0.865406	NA	NA	1.45892	NA	0.912796	NA	1.0067	NA	1.51189	1.48452	NA	0.731761	NA	NA	0.930975	1.47764	NA	1.41322	NA	1.03423	1.5907	1.17547	0.760035	1.13667	NA	1.98481	1.09713	NA	2.21519	NA	NA
PC O--36:3;0	8.92046	9.42858	9.80097	9.88916	9.3419	8.19959	9.63205	7.98588	10.2036	8.58264	7.26736	8.89675	11.306	8.93233	8.05479	9.32138	8.60993	8.93771	9.08815	9.28782	9.94019	10.2597	9.76157	10.1253	9.75665	8.79379	8.72118	9.27872	12.9983	9.47936	9.18716	8.93515	7.78056	11.3182	9.65193	9.09486	8.32112	9.06958	9.43775	9.54652	9.72592	11.1658	10.2602	11.5113	9.76779	9.60715	10.2988	9.27598	8.94702
PC O--36:4;0	27.2247	32.9344	34.6153	35.6081	29.7864	27.8421	33.6116	27.9063	34.8152	35.7126	29.2187	31.2517	36.6629	34.1497	32.6709	31.0069	27.8052	31.7761	35.3155	32.4988	33.3522	35.5403	36.2612	37.5375	33.1129	31.9732	32.5047	34.3455	40.7559	34.9745	34.6504	37.3754	31.5055	41.5572	36.2833	29.7594	33.4422	34.0242	33.857	37.8746	33.1588	41.993	33.4352	42.1164	38.7569	36.4247	41.6609	35.3264	30.268
PC O--36:5;0	22.8542	20.6824	20.4824	24.4399	21.5398	19.4689	22.6035	21.0097	22.7164	20.7851	18.9449	20.9461	26.3833	24.4445	22.6513	20.9195	19.3674	26.0118	22.9892	24.3265	22.3235	24.871	26.4254	21.7876	22.1128	21.8556	24.4102	22.0301	23.5122	24.6111	25.1431	24.0433	21.4095	25.7557	25.1104	23.9689	24.5398	24.6251	22.0942	25.2213	22.2291	26.464	21.4933	27.6112	23.6109	25.8468	27.3484	23.2797	21.9911
PC O--37:5;0	1.80875	2.9382	1.82844	NA	2.2166	1.96175	2.32428	1.4703	2.32604	2.85781	1.48631	2.40443	2.99199	2.16463	3.34394	2.65207	1.91855	1.9808	2.71159	2.2753	1.85358	2.90074	2.85484	2.70153	3.02065	2.22699	3.10904	3.2041	2.35421	3.96288	2.84146	3.79399	3.11322	4.86411	3.62551	2.95406	2.11596	3.61659	2.05907	2.95442	2.92058	3.52324	2.20101	2.39472	3.28621	4.17287	4.31267	3.05985	1.72481
PC O--38:4;0	13.4965	13.8193	12.4308	8.32155	13.8992	12.7522	12.2925	12.2579	13.2543	13.1852	11.8179	11.8222	16.6982	13.4261	12.7355	11.3239	11.2221	16.4049	14.4348	13.3999	13.8797	14.0593	13.8633	14.4669	12.94	14.0224	15.2813	12.8777	19.4588	14.599	15.8347	14.1007	11.6085	17.3746	12.2242	12.0016	15.4413	13.7347	13.9767	14.2126	11.6585	15.4093	14.3118	15.2296	15.0995	13.1716	15.7776	13.6519	11.5088
PC O--38:5;0	26.9276	28.14	27.3785	29.0352	29.6905	25.3835	28.0564	28.1284	30.0876	28.3976	23.4955	27.1411	34.3323	29.2917	27.479	27.0657	25.587	30.7933	28.5647	30.0591	32.0358	29.8126	29.6971	30.8186	29.2916	28.3497	29.7808	28.6974	37.0218	29.1147	33.0773	29.3134	25.5457	33.9533	31.4324	27.75	31.4634	29.6962	29.121	32.4161	27.4505	33.7644	29.3997	33.1048	31.9014	32.1704	34.7637	30.8821	28.2076
PC O--38:6;0	8.81598	9.79516	9.41391	14.1235	10.5559	8.61603	10.0886	7.5318	11.6273	11.4896	8.27699	9.37954	12.0766	9.72898	9.75344	8.75944	7.14491	10.2473	11.0922	10.5271	11.0896	10.6169	11.3375	12.2605	9.72665	8.72883	11.9973	9.41643	14.7915	10.2687	11.8015	12.2923	8.62142	11.1128	10.8671	11.8305	9.42153	11.3426	9.08499	10.313	9.49613	12.0273	10.9054	10.7493	11.4065	11.7982	11.5432	10.1117	10.3807
PC O--40:5;0	2.75226	3.15471	2.0397	NA	2.78672	2.44438	3.88211	3.03471	1.88208	3.22923	2.19325	2.99233	3.16302	3.42295	2.97818	4.13465	3.20668	3.22323	1.62062	4.39133	3.06443	4.2004	4.87264	3.68379	3.07166	3.62553	3.08907	3.31337	4.8032	3.47651	4.16129	3.1736	1.9265	5.44366	3.6407	3.29262	3.98385	2.90861	2.56641	3.78024	2.95221	3.18822	4.08105	3.9725	3.47643	4.02221	3.91675	3.17113	3.81469
PC O--40:6;0	3.19258	4.16084	2.08154	NA	4.62309	3.1858	2.94649	3.56515	2.82978	3.72771	3.35825	3.50586	3.03236	3.55883	3.3	3.03659	3.18733	3.2287	4.92794	3.59047	2.66256	2.88725	4.31066	2.24504	3.56216	3.32388	3.6159	3.38434	2.2598	2.78412	3.78109	3.78109	1.80202	4.92189	3.68663	3.39874	4.06762	3.4744	3.05507	4.36408	2.70268	3.99494	3.44901	3.44181	5.25676	4.06551	3.84115	3.6435	4.1131
PC O--40:7;0	1.38056	1.38641	NA	2.8855	1.45738	NA	NA	NA	NA	1.09491	NA	1.99763	2.15521	1.51551	1.90648	0.919994	0.936666	1.28041	1.22848	1.52581	NA	1.96825	1.17623	1.46843	NA	1.18117	1.23838	2.04446	2.31152	1.12753	1.78951	1.55567	1.09865	3.46651	2.26389	NA	1.53166	1.96493	2.26856	1.46398	1.98688	2.12174	1.61901	3.02083	1.46976	1.18949	1.78447	1.74233	1.72935
PC O--42:5;0	1.60059	1.33443	NA	NA	1.40056	1.43938	NA	NA	NA	NA	1.09918	1.38578	2.26496	NA	1.06264	NA	1.39625	1.76082	1.32987	1.94648	1.24224	1.85529	2.54387	0.985034	0.881687	1.35541	1.22514	2.10677	1.74977	2.02663	1.66794	NA	0.973594	2.20509	0.983519	1.02308	1.85527	NA	1.74344	1.39714	NA	NA	NA	1.71346	2.18566	1.33585	1.32989	2.02411	2.20285
PC-30:0;0(14:0;0-16:0;0)	2.59257	3.38246	4.63566	5.31988	6.21061	3.67593	5.24659	4.21457	5.21016	4.95334	5.1813	5.11045	6.57479	5.66678	5.17572	NA	4.79818	5.2724	4.49395	5.30878	5.34799	4.57285	5.39779	5.54924	4.65294	5.17415	4.98371	6.45323	7.09841	5.3603	5.17691	5.75535	4.98686	6.20329	5.76226	5.28466	5.80997	4.9311	4.98439	6.17334	5.04942	6.71902	5.96768	6.38982	5.44013	6.09456	4.72786	5.75972	4.96808
PC-32:0;0(16:0;0-16:0;0)	12.0554	22.5178	22.1674	22.1474	22.4856	18.3411	20.1238	18.0132	16.935	22.5922	19.0974	21.117	18.9348	22.4971	20.6407	21.4139	19.7306	22.1487	23.4529	22.0022	17.5002	23.8622	23.5415	22.2437	20.7277	21.3648	22.5057	22.6172	19.4421	21.3075	24.1976	22.5125	18.8871	23.9132	23.6262	23.5581	23.3323	22.7539	21.4584	24.2675	18.3854	25.3675	22.1551	24.1895	24.1198	24.7049	26.5735	22.8174	22.4486
PC-32:1;0(14:0;0-18:1;0)	9.07166	9.02805	8.70906	10.5397	8.72784	7.97931	10.537	7.5359	9.58099	10.0046	7.94728	8.80898	10.4647	9.7713	8.45663	7.46893	8.38914	10.5772	10.393	9.70298	10.7793	9.52681	8.66495	10.0895	9.50533	9.03692	10.5577	9.93538	12.6557	9.00562	10.6579	10.0532	8.28485	10.9186	9.05927	8.20625	9.8665	9.44321	9.28865	10.3331	8.91169	11.0582	9.07915	11.073	9.71468	10.9904	11.252	10.216	10.0631
PC-32:1;0(16:1;0-16:0;0)	37.9592	38.5925	37.9341	42.4291	39.1857	31.4682	36.4388	33.1551	41.3906	40.7268	31.4212	33.5857	45.8	37.4581	36.7416	35.96	32.0008	38.1983	37.6548	37.5662	43.4811	40.6623	38.1167	40.2876	37.0885	37.4573	39.8169	38.5961	49.8486	40.5143	41.0221	40.8043	33.7089	46.8976	40.6922	36.335	41.1333	36.9641	37.0316	40.4534	35.7161	44.7652	39.1172	43.5365	39.9768	44.2538	45.025	37.3277	35.7371
PC-32:2;0(14:0;0-18:2;0)	7.33717	9.06496	8.99522	8.78444	10.2352	8.03251	8.47917	6.94503	9.41336	9.04888	8.66765	8.72363	11.7389	7.27258	8.53117	7.23733	7.22314	9.49473	9.87894	9.25413	11.184	9.17604	9.53548	8.94239	8.8538	8.22832	10.6732	8.82769	12.1019	7.96937	10.3961	9.30021	8.22224	10.663	9.16313	9.9125	9.85163	9.20593	10.1486	9.64023	8.17308	10.2826	9.18654	10.9542	10.9861	11.2118	10.3476	9.65	9.22998
PC-33:1;0(15:0;0-18:1;0)	15.8228	16.5437	19.3534	24.2443	16.9178	13.9772	17.691	15.4659	17.9998	18.1394	15.5869	19.8091	17.4518	17.9842	18.8267	16.3866	15.2648	16.1016	16.0646	14.8513	18.9828	NA	19.6028	17.403	19.4655	NA	18.5219	18.3966	20.5077	18.1235	17.8779	17.9609	15.4933	NA	17.3724	18.1737	18.4174	17.1852	15.5364	17.822	14.077	17.6097	15.4949	18.7149	18.3144	17.8171	NA	15.8806	14.9061
PC-33:2;0(15:0;0-18:2;0)	39.5457	40.8194	47.6562	57.5267	45.6797	39.9624	41.9179	41.1713	48.6567	49.7811	40.244	54.4256	53.5997	49.7981	52.9781	43.3885	43.605	45.5538	43.5667	36.2669	53.14	46.0268	49.958	47.4524	51.9876	52.0826	56.4302	48.9456	58.7891	46.5353	45.5741	50.3837	42.6666	83.3117	45.601	50.4726	48.1049	46.2391	44.2486	51.4494	43.4427	51.0553	45.1813	50.9085	48.0439	49.5492	53.9911	43.7883	44.0269
PC-34:0;0(16:0;0-18:0;0)	45.2758	49.6169	45.7525	46.3154	44.2908	38.2323	41.7934	39.9056	48.5017	45.4871	37.8993	37.2509	60.4756	42.8955	43.072	40.5668	37.6081	43.2248	46.462	44.4076	46.0695	40.1206	40.2993	45.6303	41.566	42.8495	40.1147	41.2567	68.1192	43.3793	39.811	42.0755	39.3638	42.8698	44.411	37.471	37.6188	40.1497	46.1847	43.7052	37.8346	46.7113	40.2588	47.1563	48.7841	42.4875	44.2347	39.2897	41.1068
PC-34:1;0(16:0;0-18:1;0)	777.41	651.304	784.508	844.559	809.46	710.544	618.377	597.178	711.946	778.839	509.168	727.315	886.236	621.808	748.045	556.362	677.703	611.951	571.429	615.947	859.756	807.29	647.545	643.611	595.55	748.83	840.686	797.314	989.059	800.847	641.945	842.308	693.881	889.356	796.748	778.866	823.646	792.954	775.818	652.541	561.53	922.659	767.811	660.133	686.026	634.471	699.819	588.225	577.313
PC-34:1;0(16:1;0-18:0;0)	4.6829	3.9041	7.07145	9.34322	3.4201	4.24271	3.36226	NA	NA	6.65484	3.33367	3.89414	7.38456	3.99723	5.56406	NA	4.96312	2.34281	4.27163	3.55993	4.94999	NA	3.4487	3.87788	4.25302	3.8026	4.44054	5.09629	7.01477	7.17434	3.07358	5.75854	5.10162	6.36234	5.1825	NA	NA	4.82899	4.27463	4.89334	3.66749	6.55794	5.07065	4.5218	3.66877	4.39801	5.03258	3.79296	NA
PC-34:2;0(16:0;0-18:2;0)	1544.06	1597.49	1545.53	1847.81	1600.16	1403.44	1551.31	1440.37	1719.52	1563.69	1292.71	1412.62	1821.02	1540.26	1495.94	1404.55	1346.09	1602.95	1553.48	1555.55	1715.76	1588.24	1621.83	1635.22	1502.38	1469.55	1693.52	1570.5	2006.66	1578.77	1704.47	1666.91	1366.52	1853.19	1576.34	1548.88	1634.88	1573.35	1534.69	1667.55	1432.42	1830.53	1522.82	1742.67	1703.76	1687.9	1822.07	1526.31	1505.36
PC-34:2;0(16:1;0-18:1;0)	24.2761	25.5856	23.6727	32.6396	28.5569	23.4667	25.066	23.1991	25.7945	23.8422	21.3428	24.659	33.0661	24.0498	22.5736	23.0839	20.6899	26.8994	25.0226	24.8733	27.3164	25.8533	25.019	26.2402	24.8279	23.747	26.1805	23.713	29.5971	29.7153	26.2048	25.7879	22.9081	29.2337	25.7908	27.9669	27.603	28.5913	25.8123	29.4884	22.3684	29.3377	26.1754	28.2997	27.1276	25.8664	28.2125	25.0921	25.6171
PC-34:3;0(16:1;0-18:2;0)	16.3224	17.9799	15.7957	17.9141	19.7464	15.506	19.524	14.2733	18.5138	17.3304	14.2383	17.1314	21.7034	16.4877	17.2932	16.6154	16.5075	17.2798	18.1646	16.3043	19.2753	19.8278	20.267	19.4161	19.5672	17.5294	17.569	17.5421	23.0439	21.0249	19.3467	17.2632	16.5411	20.5165	17.6669	15.9205	18.166	20.4187	18.0047	19.613	17.6974	20.3965	17.8672	22.5982	21.2993	20.146	23.1912	19.5451	18.2135
PC-34:3;0(18:3;0-16:0;0)	26.027	28.133	29.4204	31.006	28.6846	24.9667	26.7139	25.8936	30.5687	29.5542	22.6735	26.3266	34.9362	28.2281	27.2844	28.3442	25.4308	30.1595	29.8969	29.8681	30.1377	29.7313	29.4797	29.129	28.371	27.06	31.4119	31.5939	37.279	28.4871	29.9417	31.6444	26.8422	36.039	31.3707	31.0916	31.2504	28.9902	29.3952	31.4124	26.5321	34.4567	30.0702	34.5849	31.1052	33.504	33.7333	27.2926	28.881
PC-34:4;0(14:0;0-20:4;0)	3.47745	3.57921	2.95443	NA	NA	3.86962	2.59391	3.0114	NA	NA	NA	3.17103	NA	3.73461	NA	3.5429	2.4614	3.72159	3.41395	4.31877	4.74307	4.06212	NA	NA	2.56459	NA	4.03846	4.1348	5.94098	NA	4.60682	NA	3.76439	NA	3.86193	NA	NA	3.88477	NA	4.15426	NA	NA	4.23367	5.36462	4.70952	4.48016	5.44784	4.47232	NA
PC-35:1;0(16:0;0-19:1;0)	2.32098	NA	2.77038	NA	2.57786	NA	2.72464	2.19705	NA	2.43284	2.69972	1.88227	NA	NA	2.58398	2.94718	2.76503	2.92841	3.17521	NA	NA	3.7031	3.15328	3.37163	2.31294	NA	NA	3.50574	NA	3.12004	NA	NA	3.06071	NA	2.947	3.11563	3.03927	3.4085	2.69365	3.8834	3.50785	3.00759	3.68588	NA	NA	2.97493	3.84717	3.52801	3.1608
PC-35:1;0(17:0;0-18:1;0)	6.91005	10.1837	7.5738	5.74483	7.50088	9.07386	8.10083	7.72545	13.5268	8.95215	6.79049	8.86825	12.5202	11.485	8.42016	7.60805	7.63338	8.74926	6.9244	11.0517	12.1898	9.82178	9.65345	10.0235	9.2974	12.6357	12.3805	10.1301	14.0715	8.8184	11.012	12.3857	8.72458	14.5692	10.8058	9.05798	9.86203	9.49232	8.13548	9.04839	9.81151	10.867	9.26111	11.9985	14.5373	9.58884	10.2368	8.39244	9.29672
PC-35:2;0(18:2;0-17:0;0)	31.2818	36.2116	39.5732	42.3992	37.5181	33.3953	35.6148	37.4949	40.5494	40.8188	38.04	33.4862	32.5342	44.4718	32.6602	35.4046	40.7485	25.1414	36.2606	35.3265	44.8802	47.6542	47.9603	36.2823	48.3001	46.8283	37.4516	46.0256	51.9816	33.2241	32.4722	44.6163	30.4691	63.8404	34.9757	49.0232	44.2868	28.7247	48.5953	50.169	34.2036	56.4689	48.3594	53.7602	35.8473	39.2893	53.2597	49.3987	33.2036
PC-36:1;0(16:0;0-20:1;0)	2.95558	2.39987	NA	2.54614	2.59165	2.75595	2.23124	3.11654	3.00933	3.29617	2.60356	NA	4.10875	3.04168	2.92814	1.963	2.76654	3.20173	2.78091	2.4552	2.3526	3.12867	NA	NA	3.26783	2.67489	NA	3.83695	3.93507	3.72647	3.59207	3.55309	2.795	2.43107	3.07365	NA	3.3227	3.28518	2.98359	3.95137	2.73899	NA	2.12642	3.83509	3.28549	NA	3.6246	3.35973	2.73308
PC-36:1;0(18:1;0-18:0;0)	63.0602	67.8641	69.3686	68.2585	65.2643	62.9414	65.4448	57.1043	66.8372	66.093	54.5199	63.5278	76.2018	69.2366	64.3659	62.6405	56.6484	67.7532	66.3869	64.6494	72.3836	71.0995	74.6502	72.7928	64.3415	60.7112	74.7164	68.787	82.4842	69.3535	68.1779	66.9182	59.126	71.8452	64.8766	69.1641	67.9901	66.7567	63.1139	72.259	61.924	82.2979	63.5091	74.1316	69.7667	72.8981	75.4325	62.3221	65.5996
PC-36:2;0(16:0;0-20:2;0)	28.1729	24.2149	27.1791	32.6049	NA	25.0052	31.4892	22.8824	29.7161	24.4784	21.763	21.1793	26.7856	25.2999	24.6491	21.8066	24.3141	25.03	26.0988	24.8364	30.5772	25.2525	26.8306	26.612	23.7842	27.0645	27.7232	23.0892	NA	27.3351	27.6808	30.9895	21.084	26.9304	31.1705	23.3878	27.8679	29.8173	30.8998	27.0731	23.7222	30.8278	27.1833	28.4805	27.7458	28.4945	NA	NA	NA
PC-36:2;0(18:1;0-18:1;0)	76.8173	72.5689	76.0454	79.7943	84.4022	70.1444	74.0973	62.7828	79.705	68.2669	57.0491	58.0958	74.6532	68.8779	66.6755	60.9129	63.931	68.5425	70.8331	68.0559	83.7395	70.2525	71.6585	70.8546	65.3133	69.34	67.3277	69.3125	92.1421	68.8114	69.6787	80.068	58.817	71.1983	75.0784	67.4613	82.6731	79.4416	74.1345	74.7941	64.5003	93.268	72.9156	72.0172	74.7301	77.1863	96.9961	69.775	69.1928
PC-36:2;0(18:2;0-18:0;0)	569.067	535.165	568.892	611.29	622.824	515.407	565.172	478.117	628.446	513.723	439.895	470.336	593.405	517.197	500.598	472.978	502.635	528.673	522.562	519.839	624.195	537.776	537.617	539.834	502.58	549.523	547.29	517.157	696.254	525.233	570.969	612.628	448.077	575.914	592.834	503.777	602.697	580.26	565.211	554.248	464.998	673.943	560.138	579.137	574.457	565.937	717.859	513.497	524.072
PC-36:3;0(16:0;0-20:3;0)	235.373	253.939	229.739	250.174	241	208.498	238.546	219.342	263.783	245.745	172.304	223.962	282.037	241.328	232.681	217.873	205.168	254.057	214.008	207.405	261.616	206.026	258.178	220.576	238.522	226.872	259.984	249.422	298.662	251.921	273.881	212.677	216.119	292.432	244.704	238.426	255.341	242.848	241.864	263.61	230.317	282.513	234.217	277.185	235.323	225.876	244.515	246.732	208.512
PC-36:3;0(18:2;0-18:1;0)	195.833	209.357	191.053	201.904	206.307	173.115	192.949	179.467	218.492	206.859	148.934	189.679	230.232	203.18	185.925	188.265	175.668	216.425	176.543	169.009	217.216	178.909	216.955	185.415	202.459	196.104	209.646	209.512	260.359	214.194	228.124	171.498	177.022	237.268	206.034	204.22	218.859	205.695	201.317	220.878	186.066	236.088	208.204	231.371	199.966	188.42	201.995	205.949	166.773
PC-36:3;0(18:3;0-18:0;0)	12.023	11.8051	10.4636	12.3384	12.4262	9.00135	9.98335	10.9629	11.3926	NA	7.57992	9.70369	13.209	10.5769	10.7807	10.7229	10.1349	10.0034	10.7821	9.50826	12.5731	8.80079	11.9362	9.26652	10.5661	9.9568	11.439	8.62213	15.3133	13.3321	12.1908	9.17961	9.58523	11.7008	10.5367	10.9283	11.4075	9.49228	10.0339	13.0137	9.37162	13.4028	9.91254	14.1916	9.86264	10.3693	10.6754	10.0754	8.68035
PC-36:4;0(16:0;0-20:4;0)	549.503	583.801	537.797	591.26	565.772	508.314	539.217	520.751	600.338	563.992	470.03	507.555	641.353	539.98	535.524	508.156	480.082	570.537	573.51	583.401	619.75	573.516	584.793	598.438	547.256	526	597.272	560.789	691.777	564.923	613.029	585.595	501.207	677.324	573.454	562.303	589.637	571.426	559.756	601.555	525.992	641.875	538.421	622.44	620.041	608.83	672.184	557.398	546.237
PC-36:4;0(16:1;0-20:3;0)	NA	4.27445	3.9104	NA	NA	NA	4.0788	NA	6.03016	4.09283	5.06726	3.89217	NA	5.83656	4.18338	4.05623	NA	7.46711	NA	7.53544	NA	7.2417	3.93326	NA	3.71173	3.81333	4.33538	5.68002	10.7729	4.86517	6.83341	7.20223	NA	5.93643	NA	NA	6.219	NA	4.41846	7.04933	NA	6.61301	NA	7.59429	5.42978	6.95663	NA	5.42093	NA
PC-36:4;0(18:2;0-18:2;0)	94.8734	92.9382	92.6293	104.894	96.8409	82.1144	96.7634	84.9496	107.557	93.6967	79.3676	87.1258	114.357	97.4257	94.7715	89.5029	84.103	100.94	97.0766	97.2766	100.06	100.405	99.3908	104.678	96.6396	95.0332	101.015	100.858	124.232	102.335	110.304	109.887	88.2253	120.644	99.9426	92.3507	102.509	99.6605	93.4278	104.822	89.6885	116.654	104.513	115.637	105.843	115.414	117.523	97.8691	94.0043
PC-36:4;0(18:3;0-18:1;0)	13.4467	13.5299	14.0344	16.7521	16.146	12.3591	14.4198	13.5138	13.4992	13.0651	9.8545	11.7866	17.3839	15.6877	11.9549	10.9032	13.0611	14.2817	12.0843	NA	13.4512	11.9221	12.0069	13.0585	12.0614	11.1689	16.0554	13.6738	16.2191	13.8095	15.5643	14.4151	10.2006	10.8998	16.7066	13.7352	12.9092	14.0963	12.4303	16.1828	10.9888	15.5785	13.4575	17.551	16.0543	15.9706	17.424	13.0494	13.6088
PC-36:5;0(16:1;0-20:4;0)	10.0562	7.6671	9.17988	7.85668	NA	7.51749	8.30414	8.83132	9.84337	8.74777	8.22036	9.25295	11.9086	8.58823	12.6077	7.48432	6.74331	6.96727	9.57548	9.05084	11.9451	7.70443	9.16664	9.76896	10.7321	9.47367	12.5547	10.6811	14.9324	11.1452	11.4245	10.9083	8.83404	NA	12.6196	12.5484	9.80291	8.72124	NA	7.36671	8.54929	12.3092	8.93902	12.9035	10.9701	9.86061	11.8694	12.2052	9.23422
PC-36:5;0(18:3;0-18:2;0)	NA	8.11523	8.41217	6.62783	11.6327	6.86411	7.22392	NA	8.72515	7.91626	NA	NA	9.57466	10.1145	6.5541	6.28901	6.36899	9.50478	6.33921	8.5289	NA	NA	7.35864	8.90688	8.88384	8.00989	NA	6.87956	NA	NA	7.6203	10.3554	9.3447	NA	6.06864	NA	7.86209	9.29519	NA	8.21522	8.7703	7.46798	9.24627	8.83687	6.89688	8.64615	10.556	NA	NA
PC-36:5;0(20:5;0-16:0;0)	57.3102	55.1638	52.1266	64.9784	61.9771	47.1724	53.2428	56.0555	56.7354	58.5206	57.2549	53.2569	65.8002	56.6379	49.8465	51.8552	50.8343	59.4639	57.7475	55.204	70.6157	69.3505	58.5904	59.2063	52.216	53.269	63.5239	59.7675	85.4997	63.2896	60.9745	54.2274	49.9279	89.0469	57.5044	62.7225	61.0617	56.2049	69.2375	64.0499	51.6818	65.1669	54.2674	64.2132	63.532	62.1425	67.7758	58.1406	62.243
PC-37:4;0(20:4;0-17:0;0)	13.9288	15.0883	15.029	18.0411	15.0636	12.6742	13.7706	13.85	17.1505	17.2837	15.5056	16.9408	18.2522	17.7912	17.8831	13.8795	17.6793	15.6727	15.734	13.6756	20.6814	19.4057	21.6652	19.5004	19.3321	19.4217	22.7039	19.231	21.6539	21.5923	16.9313	18.3215	19.7151	NA	18.5713	20.8204	19.8846	18.6645	19.5125	23.6756	18.481	22.0157	18.574	22.5697	23.5276	23.8579	26.9449	22.6921	18.6181
PC-38:2;0(18:0;0-20:2;0)	NA	NA	NA	7.30636	NA	6.11618	7.31041	6.99233	NA	NA	5.74316	7.18638	7.15796	8.33576	7.52902	5.88184	7.40198	7.80987	6.99789	8.53228	7.83332	8.98599	7.06558	NA	8.44666	8.3263	9.22831	8.40225	9.26646	7.83357	7.15753	9.03566	6.51779	9.49313	6.58316	8.08292	NA	7.61959	9.27937	NA	7.51793	NA	NA	7.83194	8.71302	8.86416	NA	NA	6.82089
PC-38:3;0(18:1;0-20:2;0)	NA	NA	NA	NA	3.12133	1.47684	NA	2.90742	4.0644	NA	2.59238	3.31941	4.75612	NA	2.70323	2.13409	3.02474	3.5041	NA	2.43875	NA	1.87687	3.48514	3.07433	2.52948	3.49603	1.96148	2.52684	4.54261	3.87347	4.17466	2.8207	3.34261	2.40474	NA	3.3109	NA	NA	2.46885	3.33921	1.78538	4.45483	2.54941	3.62505	3.43308	3.28156	NA	3.87463	3.10212
PC-38:3;0(18:2;0-20:1;0)	NA	3.92999	NA	5.95615	4.50091	2.99436	3.79161	3.13579	3.64802	3.64364	3.65742	NA	4.36066	3.82991	NA	2.59771	4.19671	3.79322	3.67098	3.59312	4.39359	4.68286	3.21316	4.41173	4.89297	3.88899	3.58222	NA	5.38914	3.80212	4.40117	4.00573	3.52688	3.57818	3.74722	4.33022	4.68531	4.41398	NA	5.11184	3.52293	5.70278	4.35395	4.46984	5.26621	3.86555	4.8868	2.88472	4.60172
PC-38:3;0(20:3;0-18:0;0)	79.8574	77.8267	80.7737	83.5546	72.062	64.8019	71.9316	68.0919	76.0316	80.412	65.281	69.5212	84.2781	74.3634	72.2553	72.2006	60.5164	79.3086	75.7117	73.7662	82.9986	77.4166	75.9188	74.5754	74.2259	66.7245	72.4489	79.8409	95.0056	76.6381	83.0121	72.6393	64.6883	78.2515	78.9866	71.6851	81.3437	74.1978	76.9156	74.8274	68.2718	84.8684	70.9733	84.9165	75.7625	82.4065	89.1124	69.7462	69.7358
PC-38:4;0(16:0;0-22:4;0)	28.744	27.8412	27.7667	28.4372	23.958	23.4269	25.5015	21.5224	32.8919	29.3893	21.3041	22.5018	34.3869	26.3668	24.1022	25.2219	22.8207	26.6578	27.4601	25.4453	30.8732	24.5644	27.3208	28.5179	25.8363	26.8744	23.879	22.2245	35.2491	29.7419	27.3106	26.8992	20.6176	27.9536	29.5772	24.392	24.9553	24.883	23.1145	29.6159	25.4341	28.7869	23.3517	26.2932	25.256	26.7977	30.0977	24.7191	27.6966
PC-38:4;0(18:1;0-20:3;0)	35.5454	34.8967	32.1628	33.2945	31.1788	29.1784	29.2257	29.5373	29.2061	33.7718	28.7394	27.5961	39.5306	31.2756	29.0305	30.0611	28.48	30.014	28.7335	31.4043	34.3614	32.5317	35.5428	32.5653	33.5187	33.7817	31.0696	31.6035	44.5592	36.3746	33.0696	33.6326	30.4971	37.1034	39.8945	30.5191	32.2222	29.9521	34.0881	32.0561	32.1499	36.5748	29.75	35.162	33.8093	38.5554	40.0044	32.1064	35.4761
PC-38:4;0(18:2;0-20:2;0)	NA	4.84549	6.40803	NA	5.41898	5.00083	5.09966	NA	6.87411	8.7674	4.85902	3.89033	8.67496	5.55649	5.20135	3.83127	4.61012	5.74736	6.36056	4.89551	NA	4.82848	6.22731	7.88568	6.8928	NA	6.1581	NA	NA	NA	5.04655	NA	4.01459	4.34784	NA	6.26194	3.52549	5.69025	NA	5.83144	NA	6.91064	4.45397	6.4307	7.04078	NA	NA	NA	5.83457
PC-38:4;0(20:4;0-18:0;0)	189.025	174.549	184.815	199.224	168.742	149.038	169.191	152.991	197.147	183.414	142.4	156.213	215.243	165.862	167.038	158.577	142.75	182.638	178.191	172.776	194.646	179.765	183.106	177.915	196.759	180.074	184.838	182.347	244.608	181.709	195.33	180.096	149.597	194.826	206.108	166.74	181.446	168.374	166.243	190.248	160.541	199.685	168.968	198.082	192.56	192.452	215.939	171.789	185.336
PC-38:5;0(16:0;0-22:5;0)	67.8929	70.0653	59.6665	79.9874	71.1265	64.896	58.3329	63.515	63.6398	62.2868	59.7142	66.5505	75.1504	70.8174	60.6763	65.3552	60.8375	75.323	72.5402	68.3646	68.8125	74.5036	75.1679	71.876	76.5528	62.4816	65.0844	73.5962	86.8748	72.4772	78.7693	65.3543	64.3414	73.8732	74.7525	75.7412	77.9377	73.2036	71.2727	79.4193	69.5444	89.3066	74.3637	85.4527	77.1391	85.9062	77.432	74.8555	71.7805
PC-38:5;0(18:2;0-20:3;0)	13.2997	13.8081	12.0774	17.0921	15.1081	11.0979	11.6204	11.8316	13.6558	13.4238	13.1244	12.2615	18.2665	13.8018	11.0019	13.8046	13.4921	16.1496	14.4371	15.6796	14.3587	12.0931	14.7561	14.3571	14.3394	11.5363	12.868	12.867	19.1583	15.6501	13.8247	13.4192	12.8406	13.8784	15.6876	11.5351	13.1713	14.6236	13.4879	13.0335	12.1764	18.0735	13.9548	16.1037	17.0734	NA	16.2727	12.3513	12.1943
PC-38:5;0(20:4;0-18:1;0)	44.9398	49.6507	45.7038	49.92	50.8641	44.7308	42.5046	44.7055	42.657	43.3891	43.4807	43.2145	59.2983	50.0252	38.7608	49.1318	43.0992	59.9281	47.2383	50.2754	48.4145	49.7559	51.3642	51.2165	47.7655	40.1111	49.9009	54.6701	64.8773	53.5117	58.4485	46.09	40.7579	53.2164	50.3914	50.5756	53.2	49.5995	52.7348	58.8144	46.7599	58.7182	48.8377	60.2213	57.7993	66.2089	52.7632	52.3987	51.1678
PC-38:5;0(20:5;0-18:0;0)	19.2265	19.3062	16.1427	NA	20.5094	14.5997	17.3643	14.8329	18.398	14.315	15.4916	16.4895	22.6844	21.5439	15.395	16.3037	17.169	20.6804	17.4903	20.9013	19.4336	20.0145	20.8318	19.203	17.2894	15.0178	17.2009	21.0958	23.831	20.93	21.1014	18.57	17.2754	18.1359	21.1607	18.1625	20.8795	19.5914	19.6198	19.52	16.9666	19.8607	18.7935	22.8421	20.7466	22.9581	19.3523	18.4911	19.1025
PC-38:6;0(16:0;0-22:6;0)	73.7697	69.7804	74.1829	83.4089	76.9553	61.7957	73.6113	70.5897	85.1887	68.89	59.8501	68.3009	88.6814	67.7773	74.6198	70.5231	56.28	78.9468	71.6087	66.9977	76.3543	84.7554	69.4501	79.3227	76.7379	67.1507	67.0577	76.9517	93.5696	69.7436	78.3547	69.9376	70.3059	84.9441	72.8575	79.9587	79.1405	68.2764	70.5396	72.2564	63.8247	77.4982	74.1577	87.7768	85.3607	82.9032	81.8844	77.4419	67.3553
PC-38:6;0(18:2;0-20:4;0)	29.6154	36.6213	30.8004	32.9364	30.4349	23.9732	28.6068	26.7771	29.9907	28.3961	21.4538	26.1613	36.5621	30.8008	27.9988	30.2979	25.7704	36.8789	28.7486	29.2109	31.2832	30.385	30.2939	34.6369	31.7364	25.4319	34.6996	34.0846	36.8807	29.7447	32.8388	25.4313	25.5325	40.4791	27.0856	31.5385	31.8357	31.1725	27.2898	36.651	26.5325	37.6763	32.8267	38.5628	37.021	35.5932	35.1513	33.2236	27.8146
PC-40:4;0(18:0;0-22:4;0)	7.88282	7.69951	7.85871	4.11607	8.63278	6.75557	8.54825	4.12955	4.47255	7.97986	4.73841	4.47324	8.28429	4.16262	7.92382	6.46517	7.43743	9.55162	7.7226	8.33596	4.68629	8.91241	4.91675	8.26013	8.03281	7.17585	5.10182	8.74989	5.93655	5.97986	10.088	3.53481	7.85787	9.43681	5.25304	7.67227	8.52146	8.23156	8.18151	8.48149	3.72042	8.46419	8.13894	8.08902	9.45821	7.95979	9.8648	8.25853	3.83412
PC-40:5;0(22:5;0-18:0;0)	17.4692	22.061	21.1141	22.0743	18.5527	16.1866	19.44	16.5047	17.3757	19.6822	18.9488	16.3704	25.7813	19.7381	23.8811	20.3397	21.4052	25.1235	22.3404	24.2429	18.7466	23.5026	24.7537	19.8649	20.4253	18.2448	18.7838	24.7941	24.9861	17.03	26.261	20.5993	21.6955	24.1283	18.4993	17.6976	19.887	18.5562	23.9248	19.4693	20.9984	28.745	18.1435	27.273	26.114	21.9534	26.1792	22.4388	21.1031
PC-40:6;0(22:6;0-18:0;0)	24.5031	NA	13.1654	29.9716	NA	25.3429	25.2628	NA	14.7567	26.6624	21.6686	NA	29.0566	15.2147	14.4156	23.2106	21.1949	14.7924	NA	14.6402	NA	24.7925	27.8945	NA	16.3214	24.3236	NA	24.4788	33.3137	25.8173	NA	NA	21.7365	NA	16.7755	14.1482	25.2031	16.0582	26.8553	NA	15.7021	18.4285	16.2973	29.0633	27.3164	27.3321	20.0306	14.9997	NA
PE O--34:2;0	0.547352	0.513035	0.615205	NA	0.525987	0.869893	NA	0.352353	0.502499	0.454347	0.645491	0.514814	0.731657	NA	0.497162	0.471305	0.626421	NA	NA	0.390603	NA	NA	0.362704	NA	0.240168	0.367339	NA	0.607039	0.252955	0.404719	0.541393	NA	0.311864	0.54124	0.353824	NA	0.325563	0.574006	0.631084	0.379262	0.565782	0.462529	0.353454	0.590908	0.625448	0.520657	0.526993	NA	0.560676
PE O--34:3;0	2.18492	2.42874	2.34101	2.0794	2.07513	2.12265	2.50234	2.22232	2.54083	2.56647	2.20482	2.12811	2.38501	2.22414	2.17049	2.11532	2.15616	2.13045	2.32266	2.16787	2.4034	2.16765	2.45573	2.18754	2.26976	1.77127	2.31824	2.36786	2.28317	2.24934	2.31649	2.27542	2.02487	2.71729	2.2747	2.29419	2.42664	2.41883	2.14364	2.47107	2.20798	2.90714	2.31481	2.75719	2.58611	2.3337	2.36517	2.2794	2.40802
PE O--36:3;0	3.4557	3.45938	3.91984	4.67575	3.63724	3.54753	3.59137	3.60615	3.67708	3.58825	3.09455	3.18324	4.10405	3.50324	3.607	3.4267	3.3251	3.58303	3.92841	3.74948	4.58064	4.06298	4.13805	3.96104	4.2211	3.36501	3.79183	4.28537	3.9745	3.98774	5.08787	3.54599	3.33401	4.1907	4.06057	4.24143	3.9167	3.479	3.31512	3.76601	3.604	4.16042	3.83992	5.11117	3.76809	3.80185	3.94997	3.56477	3.55744
PE O--36:4;0	3.45044	3.2468	3.18203	2.49429	3.21683	3.41388	3.21359	3.22219	2.77596	3.53481	2.96499	3.41707	3.69539	3.39705	3.05291	2.97152	3.33811	3.73462	2.76208	2.9186	3.72232	3.48345	3.86607	3.72423	3.50664	3.12783	3.85002	3.35786	3.45161	3.38383	4.24532	3.73019	3.12362	2.56522	3.70142	3.8325	3.19061	3.83827	3.51785	3.3287	3.38221	3.87641	3.50946	3.87945	3.66779	3.6074	3.98873	3.53636	3.15067
PE O--36:5;0	7.73362	7.87365	7.87208	8.97161	8.00049	7.35188	8.26594	6.57545	8.69331	8.0803	7.41478	7.24527	8.85736	8.20776	7.63074	7.93693	7.15648	8.09227	7.49911	7.92612	8.32478	8.95692	8.32423	8.21304	7.87883	7.33985	8.75869	8.57916	8.64837	8.18535	9.56934	8.09679	7.23883	9.21866	8.00534	8.42551	8.53108	8.50737	8.1268	9.05605	8.10184	8.74936	8.04471	9.60893	8.61731	8.51553	9.03624	8.18185	7.65674
PE O--36:6;0	0.505183	0.536092	0.597033	NA	0.431454	0.366833	0.403584	0.383067	0.500564	0.456867	0.265918	0.643597	1.12599	0.657993	0.451551	0.410985	0.808949	0.645451	0.290439	0.608347	0.752982	0.594682	0.575601	0.503189	0.610482	0.6842	0.536313	0.390628	0.515345	0.381996	0.535256	0.578397	0.585329	0.827461	0.583389	0.734184	0.420273	0.422613	0.937579	0.68559	0.651935	0.446596	0.525692	0.403165	0.628975	0.597904	0.651296	0.732359	0.932077
PE O--38:4;0	1.57562	1.62234	1.55787	1.45755	1.49804	1.49192	1.89063	1.29198	1.41848	1.56256	1.31918	1.68497	1.65732	1.60597	1.43942	1.67609	1.45409	1.65315	1.77532	1.64018	1.74897	1.91585	1.9547	1.53021	1.69757	1.50447	1.59299	1.78127	1.40409	1.95065	1.98088	1.79307	1.39883	1.53696	1.5652	1.49147	1.72067	1.56778	1.6325	1.94605	1.54519	1.93412	1.64094	1.62662	1.75025	1.74845	1.71506	1.65964	1.81846
PE O--38:5;0	13.3419	13.5939	13.0629	15.0591	13.5154	14.0837	13.8853	12.656	14.4836	14.3117	13.1544	14.1868	14.8491	14.9249	13.4983	13.0959	12.8156	15.4112	14.3373	14.2469	14.5241	14.9002	14.7862	14.7135	14.2929	12.5854	15.1282	14.7889	14.7594	14.7449	16.5421	13.8959	12.3383	14.0881	14.9863	14.8283	15.1489	14.8249	14.1417	15.7033	13.6167	15.7537	13.9695	16.4086	15.3211	14.0563	17.3895	14.144	13.5994
PE O--38:6;0	9.74937	11.089	10.0048	11.89	11.5134	10.7622	11.1069	9.82709	10.9249	11.0316	9.57754	9.68561	11.6632	11.0286	10.6393	10.1461	10.3657	12.2161	10.9554	11.1043	12.5568	12.3505	12.1367	12.1239	11.315	10.3251	10.916	11.5234	11.8383	11.0371	12.5467	12.1722	9.864	12.8357	11.5277	11.1242	12.6691	11.8827	11.2877	12.7536	11.4843	11.4527	11.6387	12.5094	12.0543	11.4386	12.569	11.5835	11.1523
PE O--38:7;0	3.36817	3.3602	4.04439	5.02817	4.021	3.39589	4.08295	3.5008	3.57245	4.03233	3.29716	3.65292	4.05481	3.83986	3.65554	3.43187	3.01843	3.86175	3.76707	3.90886	4.2506	3.94897	4.11957	4.56553	4.1066	3.47371	3.56646	4.13817	4.03045	3.71881	4.30102	3.64592	3.01877	3.91096	3.59709	3.63584	3.98332	4.07995	3.58405	3.75214	3.74569	3.94864	3.46971	4.43537	3.72232	4.17795	4.07839	3.32772	3.62949
PE O--40:5;0	0.555048	0.461763	0.989556	0.997005	1.00954	0.522903	0.608851	0.506298	0.782264	0.86547	0.636677	0.577304	0.489365	0.494242	0.537695	0.23821	0.693591	0.870328	0.537324	0.63155	0.671517	1.1172	0.772821	0.574791	0.897684	0.539356	0.364672	0.534208	1.26595	0.482474	1.13573	1.0817	0.637684	0.168534	0.936571	0.684529	0.599252	0.695465	0.746195	0.876172	0.541099	0.726828	0.606606	0.697231	0.994381	1.2362	0.792475	0.583195	0.744688
PE O--40:6;0	1.47587	1.48217	0.903353	2.0426	1.27014	1.41872	1.70678	1.0169	1.31248	1.36518	1.20749	1.45481	1.80071	1.28684	1.89145	1.69269	1.6512	1.80265	1.75396	1.70609	1.86155	1.49203	1.69949	1.45333	1.43833	1.27158	1.80967	1.56467	1.54113	1.72713	1.53506	1.69915	1.14752	1.99962	1.40717	1.45285	1.53935	1.22366	1.62736	1.50528	1.77682	2.25937	1.17605	1.4909	1.32885	1.82308	1.77947	1.48632	1.18546
PE O--40:7;0	2.27429	2.64769	2.65421	3.2125	2.16751	2.56344	2.68264	2.22365	3.19038	2.67891	2.35183	2.49667	2.82673	2.75782	2.75858	2.51298	2.4277	2.97463	3.02304	2.75768	2.72322	2.84697	2.83325	2.74761	2.46308	2.6326	2.65061	2.8639	2.98759	2.61121	3.34184	2.63288	2.36786	2.39352	2.64205	2.91597	3.21419	2.69924	2.78466	3.27403	2.92006	3.25285	3.00979	3.02667	3.14294	2.60398	3.76247	2.64039	2.6226
PE O--40:8;0	1.81849	1.63938	1.29212	0.639377	1.00861	0.881143	1.02926	1.12043	1.11727	0.995511	1.21582	1.26216	0.942746	1.13371	1.17169	1.40511	0.873595	1.14985	1.34656	1.62107	1.306	1.07484	1.14648	1.45427	1.24206	1.0299	0.820916	1.48646	1.38599	0.896316	1.58484	1.02102	1.02036	1.11254	0.979546	1.16284	1.16201	1.5921	0.991522	1.25888	0.749822	1.32103	1.46276	1.3059	0.968382	1.19203	1.46648	1.13314	1.0843
PE-34:1;0(16:0;0-18:1;0)	2.05173	2.39442	1.94909	2.23468	2.67365	1.66691	2.21041	2.18275	2.53928	2.32463	2.05106	2.42558	NA	2.49151	1.96684	2.28599	1.97619	2.40222	2.46908	2.28444	2.62904	2.44478	2.74458	2.3959	2.21942	2.12782	1.85499	2.46741	2.48465	2.27966	2.30397	2.21525	1.4975	2.62839	2.15983	2.79651	2.43157	2.12782	2.3686	2.66981	2.36954	2.23034	2.25911	2.91593	2.17052	2.28764	2.70707	1.75731	2.32312
PE-34:2;0(16:0;0-18:2;0)	4.40454	4.51468	5.00103	5.15153	4.43672	4.42794	4.81616	4.6823	4.61896	4.93811	4.27847	4.66657	5.38966	4.87959	4.49	4.51141	5.44146	5.18839	4.74337	4.47738	5.09079	5.07472	4.84777	4.75218	4.96582	4.25795	5.26503	5.0913	5.20155	4.60608	5.16403	5.33881	4.24964	5.20477	5.17798	5.30001	5.14713	4.78854	4.97609	5.13259	4.45738	4.98287	4.50534	5.23159	5.10008	5.12835	5.79839	4.57601	4.71636
PE-36:1;0(18:1;0-18:0;0)	2.18873	2.61361	2.37579	3.12357	2.51638	2.74861	3.14839	2.70071	2.49344	2.76586	2.58501	2.43798	2.18649	2.2992	2.23456	2.559	2.48332	3.43061	2.38194	2.69287	3.53386	2.60439	2.84541	2.87534	2.77704	2.63679	2.86205	2.56152	2.59389	2.71524	2.15832	2.77297	1.94752	2.31161	2.37013	2.01267	2.88883	2.47875	2.51004	2.38557	2.14682	3.08659	2.37503	3.40097	2.5986	2.71618	2.76369	2.12964	2.20169
PE-36:2;0(18:1;0-18:1;0)	2.66144	3.26828	2.12377	3.12032	2.42633	2.7028	2.72842	2.13744	3.22962	2.67823	2.48464	3.09339	2.83754	2.27386	2.71164	2.2039	2.70057	3.02496	2.72126	2.68842	2.84348	3.37738	3.02608	3.28677	3.31829	2.54904	3.52082	2.62829	2.96803	2.45332	2.80637	2.73504	2.67763	3.16776	2.25989	3.00766	2.88174	2.99925	2.9858	2.82039	2.99737	2.80303	2.84778	3.16665	2.9903	3.12989	3.21101	2.46632	2.58107
PE-36:2;0(18:2;0-18:0;0)	10.7464	11.4093	10.1458	11.8151	10.5167	9.67808	12.2119	9.96788	12.0841	11.6677	10.553	10.951	11.0234	12.004	10.8782	10.291	10.7921	11.24	10.9144	10.4196	12.5985	12.3479	12.4242	11.843	12.321	10.1839	11.8906	13.6206	12.4575	11.2221	12.4911	11.9942	9.58936	13.0241	10.5366	10.9732	12.247	11.8337	11.2193	12.0108	10.8177	11.5676	12.1173	14.2525	11.5963	11.4886	13.0176	11.0004	11.6662
PE-36:3;0(18:2;0-18:1;0)	3.82175	4.40563	2.77743	6.06405	5.16642	2.14488	2.90348	4.37073	3.00489	4.81874	3.00542	3.56178	3.91351	3.41373	2.81002	4.14899	4.03002	4.89847	4.78134	3.70948	4.95088	5.23968	5.03514	5.0196	3.19184	3.31121	3.48281	5.27743	3.85131	5.15912	5.09073	5.07722	4.06949	5.26041	5.08508	3.01486	5.26022	3.50733	4.71498	3.5351	3.08591	5.48493	2.73515	3.16437	3.25742	3.39549	5.36504	4.28781	2.88537
PE-36:4;0(16:0;0-20:4;0)	6.43456	NA	6.54905	8.41694	6.32833	5.91816	6.55487	6.44698	7.10003	7.83937	6.21137	7.0244	6.7106	6.98402	6.39957	6.54165	6.48152	7.16052	6.88179	7.82364	8.4912	6.9574	7.25493	7.75788	7.46471	6.75458	7.9132	6.54808	7.65836	6.64359	7.712	7.62392	6.44174	8.62341	6.66041	7.68616	8.78279	7.2329	7.36639	6.0853	6.96995	6.39969	6.37137	8.29684	6.99362	7.56754	7.73029	6.59726	7.03871
PE-36:4;0(18:2;0-18:2;0)	NA	NA	NA	0.641519	0.890189	0.602759	0.818792	NA	0.897119	NA	0.537887	0.44724	0.406098	0.620449	0.392025	0.611864	0.743908	0.580077	0.824401	NA	NA	0.554312	0.607311	0.64825	0.651865	NA	0.621997	0.722091	0.599485	0.793919	0.522745	0.502343	0.549516	NA	0.536679	NA	NA	0.625419	NA	1.15337	NA	1.04518	0.630536	0.672013	0.615436	NA	0.593103	0.945095	0.603354
PE-38:3;0(20:3;0-18:0;0)	1.02471	1.1275	1.85587	1.16833	1.67404	1.16351	NA	1.51282	1.64152	1.51389	1.61133	1.07814	2.12717	1.42603	1.55941	1.68684	1.13111	1.79429	1.12367	NA	1.33208	1.54224	1.41969	1.60298	1.64037	1.22198	1.33296	1.48161	1.89502	1.09287	NA	1.55404	1.24657	1.55978	1.7458	0.965863	1.464	1.1309	1.80765	1.11851	1.18236	0.988327	1.08427	1.61881	1.46108	1.83501	1.67588	1.36038	1.71289
PE-38:4;0(20:4;0-18:0;0)	16.6009	14.8778	17.0908	17.9364	16.5193	15.7291	17.9955	14.6831	15.2849	16.1772	16.5931	16.5307	18.593	16.8858	14.4474	15.3843	13.149	19.043	17.1928	17.6483	20.1264	17.773	17.9778	16.2036	17.6381	13.9525	17.5688	17.0476	17.7925	18.4795	15.9938	14.769	15.6499	19.4719	14.8755	16.9766	19.2596	17.4221	17.9416	17.7538	16.6077	18.0985	17.8989	16.2984	17.7905	14.6303	19.6874	16.1743	14.3372
PE-38:5;0(16:0;0-22:5;0)	3.09038	2.51987	2.72481	NA	NA	3.64416	2.81714	3.35197	2.71723	2.9494	3.69943	3.05521	NA	NA	3.28671	NA	3.18834	4.32373	3.05451	2.97662	NA	3.42877	NA	3.28191	3.97266	NA	NA	3.72237	NA	6.48152	3.37052	NA	3.17445	6.76832	3.95866	4.71366	4.03894	NA	2.83145	3.00725	3.86951	3.40719	3.21336	4.69573	3.10287	3.18732	NA	NA	NA
PI-34:1;0(18:0;0-16:1;0)	NA	NA	NA	NA	0.925132	0.791146	0.78259	0.825357	0.840951	0.761781	0.609185	0.885487	0.757426	0.672939	0.603751	0.681943	0.806039	NA	0.741466	0.881501	0.900882	0.795499	0.953903	0.79374	0.756425	0.82761	NA	NA	0.826246	0.585958	0.694987	NA	0.834344	NA	NA	0.838975	0.784132	0.65518	NA	0.799221	0.776074	NA	0.707008	0.846336	NA	0.671444	0.942244	0.617229	0.681733
PI-34:1;0(18:1;0-16:0;0)	2.31404	2.70013	2.9382	3.48815	1.59554	1.58662	1.59456	1.65643	1.80131	1.90193	1.64887	1.74618	1.90439	1.66681	1.78038	2.00957	1.70252	2.94621	2.16046	2.02673	2.1027	1.81953	2.0611	1.78582	1.70212	1.7967	2.76224	2.57019	2.34807	2.01262	2.01463	2.49472	1.45687	2.52414	2.5372	1.87714	2.21218	1.73053	2.63583	2.07786	1.74945	2.61363	1.88552	2.03133	2.92596	1.8847	2.14105	1.85852	2.13292
PI-34:2;0(18:2;0-16:0;0)	1.41293	1.55623	1.58473	1.94755	1.61765	1.49297	1.36417	1.3637	1.41897	1.50867	1.45692	1.52665	1.6473	1.58121	1.45143	1.55476	1.3941	1.76171	1.30403	1.60402	1.61772	1.52794	1.27047	1.535	1.52572	1.50806	1.67357	1.66855	1.60994	1.62254	1.62809	1.41543	1.45149	1.59764	1.45474	1.51502	1.65924	1.47952	1.36476	1.61322	1.53444	1.77346	1.56017	1.61319	1.60992	1.59617	1.68019	1.6038	1.48686
PI-36:1;0(18:0;0-18:1;0)	2.46491	2.51945	2.76748	1.9098	2.62166	2.62587	2.618	2.50471	2.75248	2.84261	2.79568	2.37631	3.07502	2.81115	2.61842	2.40192	2.34126	2.8557	2.98655	2.57333	3.35007	2.94793	2.91999	2.8368	2.70186	2.77278	2.6956	3.00254	2.91283	2.64986	3.19739	3.12389	2.4932	2.74958	2.88074	2.65228	2.73897	3.10955	2.76419	2.68623	2.77591	2.94687	2.78414	3.02137	2.78914	2.86115	2.78371	3.00045	2.59881
PI-36:2;0(18:0;0-18:2;0)	3.45642	3.96175	4.03113	4.8289	3.89248	3.58937	3.97199	3.6064	4.22611	3.98227	3.61764	3.74004	3.91306	3.84558	3.60411	3.47904	3.41886	3.9951	3.75687	3.71879	4.35143	4.02728	4.26852	4.24555	3.75825	3.63784	3.90023	4.17127	4.16663	3.83471	3.87562	3.78062	3.45691	3.63007	4.13961	3.91678	3.90337	3.81101	3.53773	4.23611	3.40397	4.6778	3.8037	4.22168	4.0791	4.25268	4.1072	3.97498	3.92604
PI-36:2;0(18:1;0-18:1;0)	1.15389	1.33544	1.07364	1.11368	1.18459	1.11564	1.18173	1.08096	1.18841	1.14916	1.05863	1.09848	1.24266	1.28978	1.25166	1.02785	1.06644	1.17406	1.25582	1.29364	1.28232	1.27578	1.64235	1.48058	1.32623	1.12426	1.41121	1.20692	1.53571	1.35125	1.29595	0.944077	1.22293	1.474	1.31864	1.16622	1.52387	1.13881	1.27544	1.40414	1.23212	1.28571	1.33844	1.31722	1.33414	1.25433	1.26322	1.25153	1.08349
PI-36:3;0(18:1;0-18:2;0)	0.535097	0.478494	0.53208	1.1023	0.579649	0.772576	0.74886	0.715048	0.466497	1.30307	0.651795	0.688568	0.579793	0.853982	0.456777	0.773541	0.755985	0.716498	0.864245	0.787335	0.98568	0.888515	0.844186	0.57454	0.836393	0.82987	0.500654	1.02735	0.587356	0.530002	0.811625	1.41337	0.844563	1.4601	0.774712	0.811769	0.945292	0.741301	0.973847	0.941266	0.551501	1.10041	0.413591	0.835174	1.13068	1.05988	0.925441	0.884474	0.842883
PI-36:3;0(20:3;0-16:0;0)	0.346836	0.268642	0.435444	NA	0.362951	0.390075	0.416745	0.460844	0.41829	NA	0.462158	0.323999	0.264574	0.541811	0.254337	0.434223	0.405432	0.20972	0.520777	0.503101	NA	0.442602	0.623142	0.311018	0.519043	0.46699	0.345702	0.354258	0.303034	0.411034	0.653461	NA	0.428979	NA	0.56238	0.526135	0.420571	0.602686	0.275884	0.548932	0.636459	NA	0.271951	0.655514	0.33982	0.448628	0.660695	0.456468	0.548477
PI-36:4;0(20:4;0-16:0;0)	2.15756	2.32153	2.16615	2.7394	2.32807	2.35429	2.19686	NA	2.20346	2.01909	2.08185	2.09635	2.42132	2.12789	2.38207	2.51462	2.03194	2.52885	2.33518	2.33638	2.20913	2.09772	2.36016	2.32632	2.25051	1.97311	2.68245	2.30764	2.15219	2.24622	2.98618	2.50986	1.84463	NA	2.46752	2.09241	2.12566	2.31117	2.09299	2.5088	1.97088	2.3821	2.11528	2.42712	2.38239	2.26851	2.71728	2.30131	2.15702
PI-38:3;0(18:0;0-20:3;0)	3.04167	2.91097	3.35588	3.67765	3.48182	3.16204	3.2888	3.12604	3.34651	3.56144	3.43111	2.99746	3.43064	3.64792	3.09618	3.12218	3.62103	3.61643	3.67662	3.53634	3.47653	3.70256	3.49395	3.68497	3.03513	3.34134	3.15468	3.59292	3.86421	3.47287	3.66823	3.48858	3.21842	3.39178	3.53033	3.99418	3.74174	3.35111	3.30825	3.39342	3.27472	3.87941	3.16384	4.00387	3.71548	3.57702	3.62017	3.58246	3.43934
PI-38:4;0(18:0;0-20:4;0)	21.7585	23.2923	24.2457	26.3387	24.188	22.5403	23.5868	21.2344	24.6907	24.6231	21.4249	21.5969	24.2772	24.0272	22.2698	22.478	21.9677	24.8572	24.6596	24.6051	25.8478	25.2826	25.3398	24.0338	23.1665	21.2276	24.1062	24.3243	26.1088	24.5959	26.5495	24.7424	21.1105	25.3008	23.9581	24.6289	25.3098	22.9722	22.7586	25.5798	22.8879	27.21	23.1581	26.7084	26.5293	26.0059	27.5228	23.8838	23.6889
PI-38:5;0(18:1;0-20:4;0)	1.28341	1.35755	1.21144	1.49363	NA	1.19588	1.29599	1.38406	1.20833	1.2869	1.19388	1.1579	1.32446	1.34765	NA	NA	1.21093	1.36567	1.39049	1.35164	1.41192	1.20148	0.79071	1.158	1.37383	1.06061	NA	1.38626	1.4729	1.23204	1.57266	1.18066	1.17958	NA	1.30863	1.13171	1.3821	1.34948	1.20483	1.51293	1.3212	1.46283	1.22346	1.35575	NA	1.53882	1.449	1.47686	1.40581
SE-41:1;0(27:1;0-14:0;0)	33.8349	35.3962	39.5111	53.9744	41.4794	35.6147	42.4183	36.0645	39.6127	37.4906	35.3323	38.5657	36.6579	37.9298	37.3504	36.5677	33.427	39.1178	41.0961	36.7478	43.8451	40.684	41.3802	40.06	40.2666	35.2645	41.5337	41.7692	43.3822	40.693	38.9149	43.1026	36.0525	38.9876	37.7034	38.9253	41.8227	38.4673	36.932	39.8199	36.5397	40.4092	38.2606	42.6415	38.5183	43.2346	42.6994	35.9453	35.6507
SE-41:2;0(27:1;0-14:1;0)	1.3443	2.45996	2.89716	7.57464	3.07907	1.79281	3.47457	2.96393	3.84623	1.20306	2.46418	2.1889	2.08406	1.54679	2.52628	3.16731	2.72704	2.58009	2.48031	3.05785	2.74249	3.55689	3.53891	2.92631	2.92545	2.52894	3.31462	1.97177	3.33836	2.96867	2.68264	2.99273	2.32529	3.23493	2.38472	3.06297	2.10827	3.96012	3.14068	2.81537	2.17008	2.88241	3.39637	3.06448	2.74466	3.45182	3.15609	3.41071	3.02712
SE-42:1;0(27:1;0-15:0;0)	7.95231	8.17603	9.27474	17.6407	10.2365	8.30005	8.93167	9.48798	9.43344	8.53266	7.89561	9.20115	8.35915	9.03029	8.15395	8.54718	7.0475	9.52848	9.78881	9.07286	8.81461	8.55691	8.71645	8.33964	9.7627	9.03543	10.1209	9.57653	10.0887	8.85474	9.05997	9.07101	9.91775	8.92955	8.40735	8.69066	9.00993	7.98832	8.28936	10.0655	8.84052	9.02883	10.4898	9.93415	8.92089	9.59891	10.3753	8.27553	7.56514
SE-43:1;0(27:1;0-16:0;0)	485.616	497.907	540.438	623.9	567.019	499.981	566.196	517.059	534.254	545.949	477.907	500.586	520.884	512.064	514.734	507.987	455.081	577.111	550.677	522.123	561.171	534.082	570.445	539.43	550.646	496.718	567.477	552.171	577.82	532.401	573.004	549.123	468.173	541.858	509.95	537.781	539.897	523.303	524.585	537.812	484.909	567.787	485.435	570.784	508.034	564.326	562.553	509.864	478.134
SE-43:2;0(27:1;0-16:1;0)	304.596	311.332	329.065	417.318	349.393	306.379	347.02	313.216	315.331	337.406	281.462	307.95	323.548	304.547	323.87	309.19	276.404	348.065	336.848	312.859	340.794	325.093	350.174	324.497	337.235	293.053	350.247	341.713	356.958	325.652	336.42	335.118	280.838	330.539	305.73	328.31	327.296	320.451	320.495	331.021	302.218	338.491	303.405	358.122	323.664	344.356	349.658	304.593	297.612
SE-43:3;0(27:1;0-16:2;0)	1.68913	1.34893	1.65482	2.07446	1.49809	0.821651	1.543	NA	0.855099	2.07483	1.6997	1.55863	1.4995	NA	1.80041	1.95743	1.10066	1.84267	1.92362	1.75381	2.13985	1.48609	2.2803	1.24361	2.07891	1.88837	1.95787	1.87995	2.28182	1.47602	1.7447	1.7076	1.28172	1.17864	1.9256	1.74591	1.41401	1.39939	1.89758	1.94215	1.61801	1.71379	1.67849	2.11285	1.28312	0.842465	0.891542	1.61751	1.25046
SE-45:1;0(27:1;0-18:0;0)	14.2934	15.5724	18.3901	22.3569	17.0243	17.143	18.9182	15.7993	16.6354	16.8907	15.6237	15.0685	17.2742	17.2544	14.9447	15.9464	14.9891	17.0689	17.2758	15.466	18.9051	15.64	18.2475	16.879	16.4233	16.2307	17.3425	16.8733	19.7584	17.1595	17.6041	16.425	14.8321	16.6957	15.6027	15.8727	17.6195	15.0238	17.3472	16.9219	15.457	17.8565	14.7592	16.116	15.2229	18.4082	20.2402	16.0087	14.8905
SE-45:1;0(29:1;0-16:0;0)	0.111283	0.094022	NA	0.082836	0.111824	0.107826	0.075906	0.086791	0.084916	0.084939	0.047761	0.083577	0.091856	0.101145	NA	0.074548	NA	NA	0.082468	NA	NA	0.064802	0.060275	0.045516	0.099596	NA	NA	NA	NA	0.072186	NA	0.123988	0.057961	NA	0.063029	NA	NA	0.113759	0.067093	NA	0.096507	0.096252	0.052527	0.073717	0.050681	NA	0.124524	NA	NA
SE-45:2;0(27:1;0-18:1;0)	1106.54	1152.71	1211.5	1521.3	1308.84	1129.9	1292.31	1174.02	1185.61	1264.56	1057.59	1131.52	1190.79	1171.29	1183.57	1163.51	1013.01	1286.02	1250.31	1183.13	1257.42	1181.97	1281.54	1207.03	1265.45	1073.91	1292.94	1252.52	1304.49	1211.87	1274.48	1224.61	1029.8	1214.47	1156.41	1192.7	1220.87	1198.16	1186.33	1232.33	1097	1289.2	1095.97	1277.13	1186.29	1250.05	1290.49	1112.29	1077.6
SE-45:3;0(27:1;0-18:2;0)	2752.91	2824.78	2869.37	3747.55	3072.66	2669.3	3032.49	2789.8	2807.81	2987.64	2518.65	2742.5	2908.41	2710.89	2809.5	2804.17	2392.75	3118.77	3033.72	2854.82	2995.99	2794.76	2999.85	2856.78	3042.17	2579.76	3093.87	2988.34	3087.39	2904.06	3067.17	2929.17	2450.89	2907.37	2767.24	2877.62	2894.7	2854.58	2849.04	2947.26	2638.71	3038.35	2664.9	3066.55	2793.64	3005.61	3003.1	2691.99	2579.03
SE-45:4;0(27:1;0-18:3;0)	154.868	158.043	159.624	213.884	165.533	141.248	166.457	149.093	154.164	164.77	138.253	155.703	164.822	148.626	157.178	155.296	132.036	175.453	168.341	157.766	166.362	152.35	169.504	161.305	171.859	141.708	176.327	164.755	169.872	160.52	170.259	162.208	134.815	161.716	147.509	158.69	160.217	160.097	151.933	163.921	146.37	166.719	148.812	167.073	159.484	168.366	164.839	150.246	145.912
SE-45:4;0(27:2;0-18:2;0)	3.93867	3.78335	3.53452	4.47491	4.37149	3.80402	4.06085	3.36801	3.5899	4.08106	3.31439	3.65774	4.07645	3.82304	4.26812	3.81261	2.91998	3.70096	4.51261	3.56678	4.07314	3.80327	4.51092	3.87967	4.28101	3.6354	4.56962	4.00346	4.19092	3.90449	4.11746	3.95991	3.16899	3.94331	3.62453	3.9277	3.8424	4.13556	3.84772	3.91904	3.55427	3.86075	3.50107	3.69117	3.55806	3.93872	4.01802	3.70664	3.40345
SE-45:5;0(27:1;0-18:4;0)	3.45887	4.35785	4.2909	3.30172	2.65095	2.3751	2.20342	2.96451	3.97426	3.0773	3.30507	3.01925	3.28867	3.48515	3.50689	4.68483	3.16081	4.27094	3.56908	3.86626	2.65206	3.44783	3.14919	4.00542	3.31929	3.42202	4.56127	3.70867	4.52623	3.67235	4.26291	3.49071	2.82294	3.63768	2.82796	2.95495	2.71594	3.98299	2.14303	3.85587	4.02952	3.79582	2.54495	3.8522	2.76357	3.99638	2.94683	3.71277	2.63523
SE-46:3;0(28:1;0-18:2;0)	6.4643	6.08722	6.40218	7.26052	8.65397	5.50707	6.74823	7.83102	6.85697	6.4751	6.41891	5.78078	11.3547	5.2121	6.57061	14.2234	5.44582	9.02689	7.44659	11.3124	6.81839	5.01451	6.89887	6.45273	5.95425	6.78632	6.79099	5.8748	5.57463	5.14717	6.96072	5.2559	6.14809	5.75503	5.74308	6.21911	7.65458	6.28157	4.94836	5.45187	5.85769	8.89637	4.29808	5.89546	6.64972	9.49054	4.3302	5.64939	4.954
SE-46:4;0(28:2;0-18:2;0)	1.73493	1.41855	1.07648	0.760031	1.43425	0.699814	0.958701	1.5493	1.26145	1.06824	1.04762	NA	1.18876	1.10837	0.892753	1.30807	0.606912	1.49166	NA	1.15693	0.725716	1.10981	1.33334	0.961478	NA	1.04059	2.99165	0.935682	1.59234	1.38034	2.28826	0.859511	0.837502	1.39569	1.19159	1.36116	1.11649	1.25761	1.23616	0.770679	1.08963	1.72676	0.884922	1.3681	1.50047	1.1037	0.832775	1.02241	0.90149
SE-47:2;0(27:2;0-20:0;0)	1.19598	0.433498	0.596246	1.50475	NA	0.941177	0.792559	0.423223	0.774665	0.680446	0.621831	0.716352	0.984564	0.748503	0.629175	0.499778	NA	0.419675	1.00734	0.960973	NA	0.630056	0.975518	0.595693	0.49809	0.817801	NA	0.560289	0.444276	0.52693	0.751076	0.597245	0.732659	0.639657	0.867204	0.836831	0.710184	0.479224	0.905257	0.764495	NA	0.4769	0.564443	1.13691	0.974856	0.851766	0.537053	0.824557	0.434114
SE-47:2;0(29:1;0-18:1;0)	0.853786	0.489266	0.789538	NA	0.842804	0.978388	0.666516	1.33655	0.66877	0.600327	0.477414	0.792799	0.973719	0.739099	0.775541	0.51332	0.998976	0.530791	1.11203	1.01532	0.760638	0.4983	1.00498	0.809334	0.573754	0.768973	NA	1.0132	0.479739	0.82403	0.837076	0.963554	0.720797	0.994808	0.63513	0.359548	0.874389	0.552688	0.635888	0.850013	0.962413	0.474231	0.546232	1.26474	0.790523	0.76727	0.860693	0.770302	0.558757
SE-47:3;0(27:1;0-20:2;0)	1.35646	1.15257	2.76888	3.69327	2.69306	2.66469	2.53173	2.39981	2.32347	2.33417	1.91083	2.53072	3.19755	1.59124	2.5056	2.40877	1.81197	2.838	2.54916	2.49896	2.0193	2.23728	2.06076	3.11922	2.8549	2.0534	2.54175	2.64803	2.38858	2.44607	1.9729	2.21776	1.78635	2.41445	2.05493	2.31063	2.15491	2.39721	2.73064	2.37717	1.64206	2.62563	2.29392	2.87888	2.1589	2.51258	3.05975	2.22081	1.7742
SE-47:3;0(29:1;0-18:2;0)	0.844072	0.749807	1.36619	2.07394	1.34365	1.37916	1.49925	1.16837	0.994917	1.25288	1.08368	1.42819	2.02255	0.912984	1.1831	1.35614	0.886545	1.57746	1.3564	1.29221	1.23444	1.24407	1.34269	1.63419	1.57571	0.865687	1.27922	1.54573	1.32916	1.56887	1.24367	1.55712	1.16268	1.7115	1.25988	1.34238	0.982975	1.25517	1.29659	1.32998	1.14505	1.66399	1.3519	1.98074	1.06841	1.53853	1.94004	1.27039	1.1243
SE-47:4;0(27:1;0-20:3;0)	61.1017	63.2021	62.9027	87.1592	70.2992	60.7633	69.3265	59.9951	63.2306	70.8189	57.5859	62.5582	68.044	61.4465	63.6562	62.9681	54.4498	68.8648	68.019	66.9387	68.2343	59.5057	67.7279	64.3199	65.3755	59.5193	71.2471	65.0848	67.7522	64.0075	67.4833	63.5612	53.5548	65.8196	63.9779	62.45	62.0481	65.4305	62.3456	65.0243	58.7844	68.0857	61.1577	69.0944	60.5016	67.6419	67.0424	62.18	57.3972
SE-47:4;0(29:2;0-18:2;0)	0.250435	0.270013	0.214193	NA	NA	NA	NA	0.22206	0.531733	0.252744	0.445812	0.27697	0.193199	NA	NA	0.287876	NA	0.28255	0.262654	0.257974	0.282365	0.488987	0.173326	NA	0.16814	0.227376	NA	NA	NA	0.137574	NA	0.181389	NA	0.54699	0.156804	0.273506	0.238317	0.150998	0.234258	0.274075	0.263336	0.267329	0.158454	0.206274	0.207965	NA	0.255619	0.275148	NA
SE-47:5;0(27:1;0-20:4;0)	486.044	488.762	488.085	647.292	523.653	460.028	523.63	476.725	481.318	518.328	414.221	487.111	501.256	477.956	487.389	468.026	399.589	531.289	516.126	483.476	509.875	473.745	509.919	490.899	524.03	424.915	549.762	497.595	508.757	478.575	523.964	495.485	421.964	483.746	467.776	474.464	481.085	476.675	467.839	494.738	443.093	504.853	444.88	517.691	472.612	504.419	510.774	455.088	426.739
SE-47:6;0(27:1;0-20:5;0)	78.8564	81.0678	79.9189	112.064	84.7302	71.8543	85.5769	74.2671	79.8384	88.6603	69.6804	78.5188	82.2707	76.9513	78.5444	79.2984	69.2753	86.5613	84.5836	79.9718	86.2815	78.4789	84.5233	79.7129	84.0718	71.3271	89.3511	81.1785	88.8489	80.7269	89.0291	77.9799	68.441	79.8867	76.6601	78.7293	79.7504	80.9962	80.1665	81.0448	71.8881	84.2547	75.3582	85.3344	81.374	84.1718	83.2932	75.1136	71.4423
SE-47:6;0(27:2;0-20:4;0)	0.850872	0.734158	0.910698	1.43792	NA	0.874429	0.901633	0.945337	0.628116	0.916901	0.682051	0.840506	0.714682	0.755046	0.836413	0.786538	NA	0.44722	0.678841	0.814433	0.755112	0.635469	0.810268	0.605491	0.978663	0.768862	0.402067	0.799069	0.854587	0.767619	0.982649	0.659419	0.937653	0.886616	1.04766	1.00177	0.790301	0.881158	0.677465	0.793445	1.16514	0.774161	0.735808	0.817143	0.853393	0.859604	0.934387	0.824985	0.558184
SE-49:7;0(27:1;0-22:6;0)	19.3453	18.9619	19.9532	26.113	20.0407	17.3207	20.8843	18.4393	17.8668	20.0466	15.9372	19.2508	19.8102	18.4042	20.5249	18.708	15.2721	21.4775	20.3406	20.286	21.5433	18.2166	19.8806	16.8471	19.3429	15.7628	21.6047	20.2535	20.9578	18.4081	22.5309	19.399	16.4689	19.722	18.3648	17.6145	18.2635	17.9747	17.9737	17.2129	17.9396	19.9126	17.1913	20.0587	19.1499	19.5365	19.3199	16.1013	14.8899
SE-49:7;0(27:2;0-22:5;0)	1.46118	1.11874	1.5287	1.90078	1.36397	1.27526	1.62233	1.49105	1.33311	1.56485	1.10905	1.34046	1.0021	1.41362	1.46783	1.04477	1.21429	0.991207	1.01448	1.25176	1.25959	1.34753	1.22065	1.09519	1.49346	1.15609	1.1479	1.34851	1.41877	1.42786	1.30397	1.58377	1.09409	1.67499	1.18338	1.26464	1.1852	1.42583	1.50252	1.17782	1.22368	1.28729	1.39911	1.62183	1.42491	1.54322	1.28093	1.10752	1.18671
SM-32:1;2	7.01579	8.32319	8.83485	9.92047	9.19363	8.31892	9.03977	7.64833	8.56234	8.94764	8.21597	7.53451	8.13288	8.71347	8.86713	8.55633	8.01024	9.17296	9.12626	8.04359	8.50843	8.27889	9.15922	9.27096	8.49454	7.91018	7.98511	8.15378	8.65888	8.69601	8.49205	7.95556	7.54665	7.98497	8.28276	8.28335	8.92072	8.2168	8.14899	9.031	7.64596	9.55051	7.73258	9.76218	8.89156	8.18059	9.73539	7.77941	8.84835
SM-32:2;2	0.431797	0.490848	NA	NA	NA	0.330975	NA	NA	0.597944	NA	0.413986	0.363527	0.804512	0.740681	NA	0.291821	0.298539	0.602323	0.620175	0.266796	0.326943	0.536744	0.660812	0.429036	0.449886	0.303745	0.383598	0.282588	0.437368	0.349949	0.724969	0.379658	0.42784	0.40181	0.61886	0.434698	0.425504	0.53199	0.519795	0.477135	0.435869	0.419333	0.456457	0.546527	0.586207	0.413505	0.531525	0.697884	0.438996
SM-33:1;2	6.07755	6.70481	7.81039	7.58349	7.01981	7.30543	7.09874	6.57003	6.39206	7.63166	7.27768	7.94002	7.71123	7.2598	7.53602	7.13106	6.73972	7.12417	7.56054	6.92847	8.11253	8.52356	8.43881	6.99444	7.31934	6.72915	7.6896	7.78749	7.92337	7.06487	7.07275	6.58022	6.45387	6.3002	7.09563	6.59273	7.50732	7.21761	5.7332	7.30222	6.08857	7.51159	6.12086	6.62885	6.89035	7.1862	7.93435	7.08078	7.44796
SM-34:0;2	1.36069	1.26271	1.51798	0.717652	1.5323	1.18959	1.35595	1.01026	1.55372	1.42016	1.40856	1.37936	1.50464	1.58916	1.41854	0.992579	1.495	1.14158	1.46186	1.40905	1.33153	1.38469	1.89957	1.2961	1.43007	1.17212	1.02888	1.57647	1.05046	1.41386	1.21903	1.14971	1.04358	0.708321	1.54513	1.76385	1.27221	1.33166	1.24172	1.28137	1.19781	1.21125	1.21575	1.38648	1.32415	1.49711	1.29146	1.79474	1.46474
SM-34:1;2	94.9507	104.388	104.785	100.801	105.887	96.164	101.121	96.1836	106.719	99.0391	93.491	99.2716	100.993	101.421	105.985	96.1142	92.6714	103.205	106.16	103.046	104.481	105.205	114.598	103.475	101.88	94.8809	103.103	104.493	103.476	101.536	107.774	100.206	88.7763	76.0401	96.6305	90.4523	104.276	100.295	88.1431	102.348	91.7651	110.774	90.933	104.512	99.4042	103.099	109.114	101.591	101.258
SM-34:2;2	11.0634	11.8438	11.6189	12.7537	11.8689	11.0217	12.6888	12.0916	12.8479	12.0947	11.2343	11.683	12.4592	11.5611	12.3671	11.6415	11.1684	11.7992	12.7824	12.9435	13.1503	13.4479	13.6094	12.2889	11.6715	11.5105	12.6564	12.6189	13.054	12.4283	12.5043	12.4053	10.427	9.84152	12.0414	10.9726	12.7654	11.7908	11.1559	11.9332	11.5407	13.6021	11.6681	12.9707	12.2786	12.8876	13.4967	12.5119	12.6399
SM-35:1;2	2.54243	2.6045	2.76044	3.07882	2.42757	1.99826	2.45586	2.46824	2.97182	2.6686	2.54436	2.9104	2.47022	2.57799	2.7777	2.3289	2.65248	2.32221	2.51043	2.34403	3.05257	2.61881	2.9422	2.30844	2.34692	2.58881	2.47944	2.45656	2.62548	2.58352	2.61908	2.53866	2.25465	1.96426	2.53886	1.97464	2.51622	2.49711	2.51467	2.57071	1.93453	2.67743	2.26357	2.63169	2.86061	2.14432	2.46225	2.20975	2.36447
SM-36:1;2	16.6492	17.6965	17.9335	16.505	16.3658	16.9115	16.0812	15.2132	17.8994	17.7984	16.3724	15.0882	16.2484	16.3024	17.8831	16.2127	16.3347	16.3964	18.3685	16.0771	17.596	17.1305	17.6341	16.7112	16.214	16.1062	15.4839	17.291	17.9768	17.1977	16.219	15.6726	15.1756	10.8841	17.0164	15.8447	17.9846	16.4903	14.9612	17.9525	15.7165	18.5446	15.2481	16.1615	16.9962	16.651	17.6277	16.2562	16.2321
SM-37:1;2	1.09574	1.52341	1.48069	0.800442	1.09651	0.864749	1.0629	1.14581	1.05795	1.51484	1.4358	1.60031	1.29851	1.23504	1.31237	1.36381	1.24177	1.49162	1.56472	1.46404	1.6096	1.32126	1.58163	1.21061	1.51397	1.24645	1.28252	1.42789	1.91858	1.22298	1.06178	1.44545	1.41457	1.04126	1.25334	1.22649	1.587	1.35166	1.03904	1.13352	1.1168	1.4816	1.33821	1.49484	0.997879	1.35361	1.47015	1.3296	1.45997
SM-38:1;2	10.0726	11.1033	11.0637	11.9913	10.638	9.9577	10.2791	9.81653	10.5387	11.0232	9.6045	9.84476	10.1666	9.89517	10.7603	10.047	9.56319	10.8783	10.2899	10.8988	11.9715	10.8111	11.9194	11.7233	10.3031	9.36195	10.1719	10.6998	11.6032	11.5172	11.3629	11.104	8.75	6.58625	10.0354	8.91016	10.7432	10.6234	9.56266	10.5246	9.00531	10.0683	8.68353	10.4489	9.91149	9.81013	11.274	9.90445	10.0188
SM-38:2;2	3.91953	4.2873	4.06106	4.22688	3.82209	3.92931	3.93827	3.69246	4.38021	4.09519	3.39958	3.60489	4.13028	3.65549	3.53002	3.67843	3.89266	3.87588	4.27245	3.82524	4.22632	4.45886	4.39342	4.04617	4.44261	3.35872	4.22006	4.12297	4.71938	3.85532	4.0453	3.69834	3.39203	2.73482	3.34056	3.91192	4.54445	3.74024	3.28824	4.4678	3.73253	3.9327	3.4838	3.68724	3.86576	4.14183	4.40455	3.99671	3.89017
SM-39:1;2	3.76662	3.85048	3.97141	4.32135	3.93635	3.41808	3.9954	3.60404	4.00613	3.55665	3.78106	3.44806	4.25827	3.40712	4.03176	3.95739	3.507	3.77922	4.09709	4.0899	3.99529	4.0476	4.26727	3.96767	3.80489	3.60768	3.84897	3.7091	4.11127	3.74489	3.43366	3.29853	3.02254	2.46137	3.90841	3.0838	4.1794	3.75303	2.91738	3.6864	3.35632	3.92996	2.9181	4.15174	3.48017	3.52986	4.0152	3.44596	3.47543
SM-40:1;2	22.5582	22.2385	20.5438	16.7956	20.9801	16.5006	21.4026	16.0872	20.9485	19.9095	19.3216	18.9171	19.9458	19.1788	17.6819	19.1162	17.744	20.1399	20.3413	20.0445	18.6406	20.0209	21.3027	17.6867	19.2068	17.9545	17.6907	19.1043	20.6778	19.7278	18.9845	18.963	16.1133	9.68024	18.5234	16.4613	20.1101	18.6035	16.2072	19.1754	17.391	20.7979	17.8085	17.5716	18.5507	19.3542	20.8849	18.4943	18.6325
SM-40:2;2	15.1671	15.9008	17.1974	17.1913	16.4211	15.0458	16.8323	14.7318	16.6128	15.5865	15.6425	15.2773	16.9226	15.4561	16.0092	15.8522	14.2183	16.8192	16.4356	16.4205	17.8344	16.2077	17.4764	15.1259	16.5995	15.3459	14.5141	15.3778	17.1742	15.3691	16.7235	15.3636	13.5417	10.2164	14.9576	13.498	15.687	15.7707	13.2321	15.7516	15.0786	17.1956	14.0895	15.8414	15.0302	14.8022	16.2973	16.0699	14.7307
SM-41:1;2	5.64772	6.40323	8.12589	6.1879	7.15166	5.9307	7.78221	5.89486	6.77758	7.99101	7.44544	6.86722	5.93391	7.92905	8.38504	7.09715	6.99319	8.40204	8.35057	7.47387	8.41511	7.10894	6.49486	8.04467	8.07442	7.11762	6.00127	6.70216	7.87606	7.47332	8.52952	5.50049	6.73116	4.70075	7.68711	6.87647	6.57887	5.99328	5.33032	7.5684	7.22127	7.42145	5.86785	7.40725	7.66122	6.15541	8.3085	6.0504	7.32649
SM-41:2;2	7.9201	8.9764	8.63881	9.88404	8.91507	8.57974	8.29	8.54233	8.86809	8.96024	8.16701	8.97403	8.36181	8.79764	8.27144	8.22488	7.97484	8.55244	9.11145	8.58955	9.63272	9.14826	9.51226	8.80729	9.50342	7.79813	8.28274	8.08724	8.43141	8.27076	8.69598	8.11247	6.89164	6.19146	8.12125	7.67825	8.53555	8.95971	7.51282	9.5407	7.75268	8.76874	7.66401	8.21	7.6219	9.04925	9.02523	7.86072	7.90441
SM-42:1;2	12.719	13.5663	14.9149	14.2514	12.7077	11.9242	11.4976	10.7033	13.44	11.537	12.2856	11.6459	11.9078	13.3712	12.1951	12.1925	12.2716	13.3172	13.0471	11.9722	12.7897	12.247	14.4577	12.6378	13.0821	11.1776	11.2594	11.6272	13.4818	12.3724	13.5904	11.0947	10.7299	7.45425	11.7851	11.3394	11.8441	12.1138	10.9325	11.7611	11.1213	13.5442	11.189	13.3429	11.8809	12.0719	12.4939	12.2838	12.5037
SM-42:2;2	46.068	47.2304	50.1232	52.1511	49.7907	43.2567	48.4477	44.9302	47.7743	49.6138	44.1374	44.5437	44.4859	48.2462	48.5064	46.7082	42.3145	48.952	49.5262	47.7768	51.2996	47.1794	51.4492	44.8589	48.1639	43.8044	43.7758	46.0093	47.379	46.4667	49.4262	45.5031	40.4147	27.7123	44.3911	40.4873	47.4825	45.896	39.4091	47.6325	41.3726	49.5841	41.5458	47.3915	44.5088	44.5462	51.8769	44.0666	42.7244
SM-42:3;2	19.3497	21.0056	21.3372	22.1249	22.0392	18.7817	20.5329	20.2433	21.5423	21.5643	19.5433	18.5656	19.9347	22.592	20.5901	19.223	18.522	21.3228	21.8924	20.4077	21.0343	19.7853	21.71	21.1775	20.9172	18.9173	18.8612	20.5464	21.761	20.2204	21.6128	19.1534	17.2888	12.8878	19.8604	17.9578	21.2736	19.4972	18.3125	20.5392	18.1118	21.9625	18.2318	20.7812	20.4976	20.4293	21.7036	20.2109	19.3366
SM-42:4;2	1.39053	1.45396	1.43575	0.749434	1.2968	1.4742	1.20934	0.946843	1.41336	1.66671	1.31935	1.25794	1.1187	1.30064	1.42454	1.5338	1.19836	1.5653	1.8633	1.40785	1.36117	1.52871	1.46856	1.13623	1.51328	1.10609	1.56789	1.46314	1.93876	1.25976	1.88332	1.2106	1.55676	1.06169	1.49535	1.37125	1.34507	1.36051	1.28328	1.50332	1.28789	1.26078	1.0325	1.48621	1.48211	1.29533	1.61342	1.29032	1.54633
SM-43:2;2	1.6709	1.8239	1.45422	1.28637	1.62263	1.41349	1.48566	1.79749	1.69517	1.83534	2.05989	1.49143	1.38834	1.62091	1.83056	1.66764	1.59785	1.45523	1.56979	1.73032	1.60118	1.87559	2.19158	1.70974	2.1608	2.18582	1.52364	1.81049	1.70167	1.99857	2.11664	2.00604	1.62729	0.973616	1.77945	1.62067	1.89141	1.92191	1.90283	2.03887	1.78017	1.94691	1.58858	1.69236	1.71902	1.59159	1.70062	1.91316	1.80786
ST-27:1;0	2816.24	2561.63	2950.42	3481.02	3683.84	2512.81	2806.36	2688.53	2912.99	3246.33	2510.76	2361.14	3286.27	2837.18	2773.72	2769.43	1635.26	2604.16	2662.18	2271	2272.53	2454.7	2699.68	2783.96	2470.58	2728.91	3691.69	3293.88	3040.81	2922.9	2367.81	2956.39	2843.42	3467.05	2896.65	2537.63	2511.94	2425.43	2792.42	2637.8	2506.72	3041.74	3000.85	3228	2666.84	2847.31	2611.28	2655.28	3237.37
TAG-42:0;0	3.99137	4.90144	2.94743	6.04188	3.15836	2.83952	3.8115	NA	NA	3.20173	3.02049	NA	2.79842	4.6076	2.30319	4.10316	4.5213	3.96752	4.90367	3.81786	3.79448	5.94017	2.90549	5.9387	2.4216	4.14752	4.94111	5.00358	5.56554	2.8742	NA	NA	2.97948	5.06256	NA	4.34403	5.15741	3.661	3.48068	3.93037	3.23198	5.57373	NA	5.85486	NA	2.62172	NA	2.68612	4.42554
TAG-42:1;0	6.07656	8.11039	4.54401	NA	NA	NA	6.52871	NA	NA	NA	NA	NA	5.5482	6.5072	NA	NA	5.41754	NA	NA	5.58024	NA	NA	NA	7.06893	NA	NA	NA	NA	NA	NA	NA	NA	NA	NA	5.57042	NA	NA	NA	6.08895	NA	NA	NA	NA	NA	NA	4.96917	NA	NA	NA
TAG-42:2;0	1.79609	2.5976	NA	2.31054	NA	1.65355	NA	NA	NA	NA	NA	2.30694	1.92784	NA	NA	2.08405	NA	NA	2.50724	NA	NA	2.58235	1.9586	2.6957	NA	1.64419	2.31781	NA	NA	NA	2.37629	NA	NA	2.63864	NA	NA	NA	NA	NA	2.00954	NA	2.75178	NA	NA	1.68618	NA	2.10682	NA	NA
TAG-44:0;0	NA	8.30552	NA	10.2542	6.56616	NA	8.23535	5.94928	NA	7.13088	5.28103	9.48415	6.76016	NA	NA	6.85817	NA	6.49667	8.18792	6.75709	7.12536	9.20464	NA	NA	NA	NA	8.6946	NA	9.37366	NA	7.11998	NA	5.97611	7.99774	6.51637	NA	8.01408	6.35437	NA	6.66796	NA	NA	5.37484	9.17267	5.92509	5.53421	7.41919	5.74863	7.94167
TAG-44:1;0	NA	NA	9.37498	15.1613	NA	9.36786	NA	9.39169	NA	NA	8.84358	13.5059	NA	NA	NA	NA	NA	NA	13.2759	10.9373	NA	NA	10.5269	NA	NA	9.5164	NA	NA	NA	NA	10.5985	NA	8.31812	13.3154	10.6322	NA	NA	NA	NA	11.0335	NA	NA	NA	NA	NA	NA	12.6057	NA	NA
TAG-44:2;0	NA	NA	4.55322	NA	5.16621	NA	5.54863	3.92035	NA	5.24102	NA	5.74873	5.00014	5.31368	4.23499	NA	5.01117	NA	NA	NA	NA	NA	NA	NA	NA	3.82141	5.29293	5.69607	NA	NA	NA	5.42849	NA	NA	NA	NA	NA	NA	NA	NA	NA	NA	NA	NA	4.35258	NA	NA	4.14199	NA
TAG-46:0;0	11.7996	11.4949	9.28178	17.2007	10.5133	8.4452	12.235	7.89577	12.8639	10.8418	8.27956	12.987	10.2087	11.2189	7.86401	9.92903	9.49966	9.36803	11.5858	10.2221	10.2942	12.6895	9.06203	13.2642	8.51328	9.26444	12.9723	12.2046	12.4529	9.23258	9.79445	12.0572	9.30735	11.4533	9.79936	9.72141	11.9421	9.5602	10.4347	9.24719	8.40919	13.1115	8.11825	13.0647	8.73981	9.34675	11.8416	8.12783	10.9361
TAG-46:1;0	32.7999	NA	32.2392	47.0997	36.4446	30.9546	NA	NA	NA	34.1705	NA	NA	NA	33.9232	NA	34.9836	NA	NA	NA	34.8442	34.7236	39.7688	33.6786	43.7865	31.7931	29.1384	NA	38.5299	41.2534	33.62	36.6054	38.109	NA	NA	33.9549	NA	40.4123	33.3262	NA	32.0958	29.3339	NA	27.8094	NA	29.704	30.976	NA	29.1501	37.6986
TAG-46:2;0	17.2207	17.6538	NA	25.2912	NA	15.2291	NA	NA	19.3046	NA	14.3625	19.4647	17.6919	17.9663	NA	18.8175	NA	17.8729	19.6585	NA	16.8421	19.5065	NA	NA	15.0344	14.4067	17.1961	19.6097	NA	16.6527	NA	18.4641	NA	20.1049	16.2475	16.9836	19.3872	17.0228	17.4914	16.1212	NA	NA	NA	19.851	15.4785	NA	18.6195	15.1733	NA
TAG-48:0;0	16.8283	18.4125	15.4408	22.6669	17.4536	14.1493	18.7806	14.3663	18.984	16.3952	13.4467	19.0656	16.6104	19.3623	12.7306	15.8879	15.1251	15.8403	17.6456	15.0733	17.6437	19.8634	14.589	21.086	14.8069	14.804	18.8808	18.4679	18.8036	14.6697	15.391	17.9323	15.1549	18.0808	15.8523	15.1018	18.7198	14.8704	17.2642	15.5538	13.2754	20.3145	13.4755	20.5497	14.6517	14.5256	18.3545	12.9088	17.2003
TAG-48:1;0	71.2657	82.3694	72.7921	94.6965	80.5487	68.7429	84.3959	63.3679	86.577	78.3934	64.8354	86.5611	79.2249	79.5807	64.2383	78.5934	71.875	79.6359	83.481	77.7328	76.0932	82.9111	74.5005	86.7589	72.094	65.1156	82.2593	82.6175	88.0914	75.2873	81.7116	80.515	56.7406	84.0868	75.4841	72.7499	82.901	74.85	76.4327	76.5592	65.5548	85.661	60.0728	89.5128	68.0523	70.8676	77.8523	64.9282	75.7456
TAG-48:2;0	64.3649	74.089	62.4839	90.0098	NA	64.3272	75.3195	58.7521	80.505	68.9721	61.0666	79.9442	76.696	66.9005	59.5288	74.1641	66.503	76.3505	80.1819	70.9145	71.3285	76.8631	70.9314	NA	66.6808	60.0976	72.0389	74.8414	NA	69.8241	78.7377	78.4503	47.2861	78.0063	68.076	68.1697	69.8152	70.9539	69.1765	70.8586	60.1077	NA	58.9539	80.61	NA	66.8675	71.123	59.949	70.9238
TAG-48:3;0	28.0747	30.6155	27.0419	37.8293	NA	NA	30.9903	24.9762	34.3022	28.0986	27.1893	33.3849	32.3327	30.6028	25.7476	31.9676	27.0208	33.1973	34.2559	30.4041	30.4294	34.3885	32.6876	NA	26.4089	26.6456	29.3329	34.3865	NA	28.567	35.0793	32.1085	23.4476	35.9109	28.6618	28.7531	32.399	29.7165	30.0136	29.0482	NA	NA	23.3854	32.8375	26.6355	28.4163	29.2412	26.7295	30.6209
TAG-49:1;0	10.028	8.72394	9.6008	19.719	10.6867	7.90257	8.61353	7.42241	9.46461	8.20896	7.25787	11.2076	9.10483	8.93119	6.83657	8.55862	7.87369	10.1813	9.00607	8.51703	8.04927	9.81553	9.01204	9.14724	7.8687	7.45485	8.82109	9.42213	9.51432	7.74145	10.1019	9.19232	6.9314	11.1774	7.91794	7.49059	9.44449	8.47942	8.37486	8.21448	7.41004	11.3181	6.78431	11.5301	8.05018	9.47785	8.57863	7.85621	8.59801
TAG-49:2;0	7.14327	6.69622	6.16634	17.2299	NA	5.66238	NA	6.11771	6.95108	6.85026	NA	7.97421	6.48053	6.59307	5.44439	6.77425	5.82653	6.93616	7.29165	6.52927	NA	7.37612	6.58016	6.91144	6.12837	5.42061	7.01924	7.36071	NA	6.11151	6.94511	NA	4.78824	7.04065	6.29989	6.69875	6.87182	5.96064	6.61397	6.36232	5.66865	7.4383	5.67729	7.36539	5.46905	5.8495	6.28818	5.45749	5.86829
TAG-49:3;0	2.94962	2.48649	2.41109	NA	2.10375	2.1534	2.45529	2.18456	2.64517	2.3979	1.92284	2.83649	2.60735	2.22332	2.30279	2.66502	1.96457	2.52399	2.48738	NA	2.25494	2.60623	2.43794	3.15512	2.29777	2.12557	NA	NA	3.20787	2.28312	2.58231	NA	2.07658	2.49799	2.10329	NA	2.39152	2.55905	2.31524	2.44531	1.90037	2.79749	NA	NA	2.07104	2.09801	2.59901	2.14347	2.45179
TAG-50:1;0	176.437	196.582	149.891	167.178	NA	NA	176.255	162.286	215.746	195.062	167.993	209.014	NA	201.761	162.184	163.481	171.317	201.003	168.319	194.118	193.487	206.083	192.637	210.883	181.816	160.239	164.343	NA	208.357	183.866	203.123	NA	143.599	167.636	154.181	NA	169.018	156.262	184.44	188.813	162.912	210.9	151.385	207.963	171.968	180.039	195.75	164.41	188.082
TAG-50:2;0	221.221	242.635	230.43	259.955	255.961	220.057	249.173	207.766	260.563	245.692	208.288	254.936	254.38	242.39	204.05	246.045	211.309	255.907	250.315	243.431	234.624	252.906	244.535	258.821	225.216	200.954	234.793	252.051	265.054	239.161	252.809	241.752	183.694	251.932	229.672	228.911	244.79	237.449	231.739	239.011	204.277	260.049	194.158	253.106	218.453	225.602	234.109	206.413	230.409
TAG-50:3;0	96.5592	109.981	102.078	129.758	117.583	100.006	113.23	91.8588	117.901	107.694	94.7585	117.569	120.57	106.485	93.3919	114.837	97.5153	128.094	118.224	114.828	110.719	110.668	112.356	120.696	103.377	92.427	111.468	125.754	122.53	112	127.024	118.747	81.7985	118.048	104.104	105.343	112.605	106.601	105.522	108.312	93.5343	120.688	87.6854	118.056	96.6701	105.084	106.751	93.2851	106.889
TAG-50:4;0	29.2127	35.0379	31.9652	38.9614	36.4565	30.2374	35.0969	28.7031	36.8532	34.415	31.0773	36.9638	38.2822	33.5036	28.7467	35.3914	29.8564	38.5442	37.9676	34.48	33.7658	35.9441	34.9041	37.3592	31.7218	29.6562	32.8146	37.375	37.8251	34.9929	38.3076	36.7122	24.3895	37.2703	33.0671	32.6802	35.3548	32.9827	33.7471	35.1466	29.2669	37.0758	27.3274	37.6301	28.7917	32.1881	33.4746	29.8082	33.6721
TAG-50:5;0	7.06108	8.66455	7.91823	8.39973	9.00167	7.93474	NA	6.34626	9.51958	8.23451	7.51402	9.29987	9.80362	8.33261	7.23784	8.84618	7.80413	10.4505	8.90152	9.58524	8.34446	9.04407	8.65023	9.18756	8.5253	7.36551	7.9126	9.64949	10.0984	8.98642	9.60788	8.91691	6.30016	9.58173	8.36955	8.08451	8.9241	8.91944	8.38876	9.10039	7.78645	NA	7.28031	9.74463	7.45332	8.31909	8.84058	7.95392	8.52387
TAG-50:6;0	NA	1.66885	2.03722	1.63502	2.02366	1.54913	NA	NA	1.85181	NA	NA	NA	2.56459	1.81781	NA	NA	1.77791	1.92756	2.38687	2.2054	1.90505	1.85972	1.94604	2.18693	1.41952	1.72667	2.10957	NA	2.33318	1.76887	2.01577	NA	1.48458	NA	1.72728	NA	1.98825	1.8241	1.60166	1.84865	NA	2.27621	1.47283	2.16222	1.87618	1.84138	1.86894	1.63854	NA
TAG-51:1;0	7.57509	8.34855	7.05655	11.4674	7.96791	6.67773	8.07886	6.52183	8.70388	7.40749	6.84125	8.64673	8.17132	8.31086	6.24894	8.11726	7.04999	7.99533	8.74127	7.25105	6.98922	8.16191	6.74288	8.06219	7.16975	5.85931	8.29604	7.95423	8.15247	7.07733	7.62921	NA	6.59808	8.07882	7.16458	7.34353	7.93473	6.8543	7.67914	7.49131	5.95282	8.81844	5.92853	7.94272	6.54523	6.83769	7.54278	6.09739	7.26981
TAG-51:2;0	19.7752	19.6981	18.2047	25.9792	20.1383	17.9211	20.897	15.2295	20.9949	21.4667	17.6835	20.11	21.1154	22.7447	18.1693	21.5943	19.7075	23.8245	20.7112	20.7412	21.0829	22.7339	21.0124	24.0746	20.6429	16.2405	20.3543	23.1695	20.0676	21.7324	24.1661	20.5925	14.51	24.0288	18.8943	19.6741	19.4781	19.1237	21.164	19.2006	18.4712	21.2899	15.5236	22.1184	18.5086	20.9941	21.8163	16.7069	20.2404
TAG-51:3;0	10.5201	12.0444	10.2866	17.5207	12.1544	10.505	11.2082	9.59943	12.4986	11.8229	10.1388	11.9425	13.1586	11.7776	9.1488	11.9489	10.3586	13.0083	11.8616	12.1507	10.5856	11.565	11.4125	11.6121	10.6782	9.27712	10.5657	11.9699	12.5232	11.6563	12.7983	12.0091	8.27101	12.9425	11.0919	10.785	11.9798	11.0053	11.4524	11.1264	10.1993	11.8197	9.61712	12.7843	10.1486	10.8666	10.743	9.2891	10.2928
TAG-51:4;0	3.85259	NA	4.54995	5.68339	4.59959	4.60638	4.62576	3.68045	4.48524	4.34315	NA	4.86402	NA	4.67907	3.64915	NA	4.2188	5.06776	4.75587	5.04677	4.3693	4.56104	4.45813	4.83393	4.217	4.07217	4.21939	4.88224	4.67587	4.40455	NA	5.01445	2.85541	4.96288	4.19647	4.14651	4.33226	4.143	NA	4.30186	3.99916	5.09501	3.41005	5.07484	4.40233	4.49918	4.43362	3.48719	4.25357
TAG-52:2;0	NA	684.526	639.697	727.624	727.499	616.029	700.42	577.932	726.236	691.299	570.108	734.67	727.074	649.72	571.594	703.512	582.595	NA	723.031	673.289	662.375	691.966	689.283	713.089	643.291	571.326	666.2	709.163	733.559	667.497	721.571	NA	503.952	700.947	622.206	640.721	675.567	652.92	635.281	660.189	560.775	726.86	531.832	NA	592.897	624.267	649.449	566.006	636.963
TAG-52:3;0	515.356	572.232	555.113	610.926	625.752	533.042	609.967	500.019	615.728	588.422	506.314	615.812	652.715	563.415	495.547	614.266	509.673	641.405	632.317	598.709	566.262	584.17	595.601	621.506	549.611	489.771	557.052	611.564	629.379	573.739	640.721	589.763	438.121	607.204	552.238	554.279	579.445	571.204	551.485	571.31	486.692	625.195	467.759	597.871	521.016	544.669	556.038	495.714	550.557
TAG-52:4;0	213.976	243.869	239.654	261.7	270.158	230.923	262.342	213.498	267.509	247.714	221.732	263.332	280.606	239.312	214.096	262.156	219.576	276.076	267.339	264.635	244.271	252.216	251.722	267.386	236.539	209.475	232.324	265.526	272.816	252.744	279.561	256.005	188.061	265.538	238.115	242.324	252.452	248.925	238.299	247.186	211.497	268.544	199.719	255.481	218.635	235.16	239.834	211.542	240.378
TAG-52:5;0	57.2177	66.2315	63.1815	66.4395	72.5897	58.331	68.6975	54.4101	71.1374	66.058	58.7472	69.4903	76.8644	63.9537	57.1387	71.0733	59.2062	75.7224	73.0075	70.1061	64.4468	66.6402	67.881	71.4953	61.9474	55.618	59.9416	72.748	73.7505	68.0638	73.7448	67.2142	48.0913	68.6167	65.3741	61.7561	66.6526	65.3348	62.4107	65.4811	56.451	70.9783	52.7577	68.7484	57.2812	63.4352	63.9165	56.5439	63.8265
TAG-52:6;0	10.8114	12.7979	12.0982	12.6601	13.5694	11.2995	13.4726	11.1591	13.9093	12.409	11.7785	13.0102	15.0064	12.6802	11.0715	13.285	11.5056	14.5378	14.2623	14.1136	13.0149	12.7874	12.8021	14.8692	13.483	11.4968	11.4989	14.037	15.3557	13.5388	14.342	14.3426	10.3147	13.4282	11.68	12.4706	13.6445	13.5263	13.438	12.9363	11.3231	15.1599	11.3069	14.0213	12.5451	12.3358	12.8549	11.0803	12.4148
TAG-53:2;0	12.8234	13.1993	12.0038	14.5195	12.2293	8.45951	12.9303	10.3198	13.7952	12.19	10.5791	14.0721	14.6491	13.1891	10.0411	NA	10.7051	13.5497	14.1746	11.5663	NA	NA	12.0313	NA	11.6396	NA	11.7559	12.0302	12.976	12.0367	13.8155	NA	8.90345	12.3096	11.2719	10.2966	12.0853	11.6742	11.77	11.4986	NA	12.9001	NA	NA	10.0582	11.4479	12.2674	10.2726	9.03197
TAG-53:3;0	10.8274	13.0512	10.6202	13.7992	11.962	10.6976	12.4814	9.61154	12.6911	11.6764	10.4352	12.7754	12.445	12.9952	10.2928	13.3783	10.3494	12.2852	13.62	13.0917	10.5969	12.8462	12.0407	12.7813	11.1547	9.75277	10.7534	11.9313	13.0828	11.0346	14.1262	11.3343	NA	11.6302	10.2331	11.0712	12.2914	12.2043	10.2639	11.6017	9.67808	12.7992	9.32338	12.1785	10.0402	11.016	11.5986	9.96821	10.7371
TAG-53:4;0	5.97077	6.3332	5.82315	6.97811	6.69783	5.85011	6.65983	4.72962	6.44885	6.48102	5.48512	7.17108	7.09363	6.13756	5.39558	6.72471	5.17606	NA	7.02288	6.73147	6.2982	6.46747	6.08747	NA	5.91287	5.42496	NA	6.33318	6.98333	6.30543	6.95222	6.51557	4.25355	6.98464	6.44281	5.90295	6.04419	5.95417	6.00015	6.6381	NA	6.43002	4.98508	6.69973	5.30953	5.49803	6.47638	5.29765	6.39954
TAG-53:5;0	NA	NA	2.62807	2.48888	NA	NA	2.76049	NA	2.44264	NA	NA	NA	3.31763	2.59283	NA	3.50322	NA	NA	NA	3.02447	3.35835	NA	2.44782	NA	2.82091	NA	NA	NA	NA	2.78924	3.77549	NA	NA	NA	2.50622	2.20418	3.01904	2.79154	2.77821	NA	2.38039	NA	2.30001	3.11945	NA	NA	2.84153	NA	2.85872
TAG-54:1;0	4.52689	NA	NA	6.99657	4.85281	NA	5.75862	NA	5.8999	NA	3.81894	6.06347	4.84363	NA	NA	NA	NA	NA	NA	4.28935	NA	5.82114	NA	NA	3.92711	NA	NA	4.94569	6.52803	4.20731	NA	5.14808	NA	NA	NA	4.08852	5.66638	NA	4.80768	NA	NA	5.91527	3.7438	NA	4.72842	NA	4.85757	3.81348	NA
TAG-54:2;0	47.134	51.9709	48.7764	57.6916	54.4695	46.3631	54.4266	40.9689	57.8963	50.5566	43.0357	57.8749	54.5435	54.1951	41.8162	53.0795	47.9723	53.3308	54.5185	51.0713	49.5029	56.1484	52.1626	56.1493	47.2542	43.2186	53.9089	54.3696	56.5463	49.6627	53.2805	54.9646	39.3282	54.8685	48.3596	47.8028	56.0463	49.9606	51.3726	51.0669	41.8475	60.4468	39.8703	55.3585	46.1777	47.19	54.1444	41.179	49.8835
TAG-54:3;0	168.42	192.895	182.978	205.178	197.07	167.716	201.516	158.258	203.463	188.176	160.48	200.995	208.06	185.467	153.846	194.563	168.667	202.586	203.234	192.347	188.182	194.406	188.299	205.272	175.984	158.197	184.392	200.844	210.557	180.674	206.684	195.571	139.26	198.256	182.035	174.444	195.512	187.749	182.682	183.584	156.929	207.268	150.591	193.894	164.853	172.782	180.516	160.505	179.649
TAG-54:4;0	144.289	165.178	159.555	176.207	172.572	151.031	178.898	134.04	182.576	166.153	145.329	182.867	184.362	164.56	139.627	179.441	145.469	184.18	187.108	174.888	166.68	174.314	166.887	183.016	157.935	133.865	156.761	177.404	183.205	164.018	190.2	172.978	122.259	177.424	156.768	158.519	171.529	163.848	157.438	167.963	140.754	180.154	133.853	177.889	146.719	153.873	164.775	141.62	160.647
TAG-54:5;0	109.134	130.142	122.368	131.242	136.416	111.953	134.86	104.623	138.178	126.1	109.504	135.271	145.509	122.861	106.412	136.788	111.903	142.358	143.371	135.824	127.279	133.195	130.437	141.775	122.651	119.933	117.328	135.316	144.283	126.805	142.886	129.703	92.7813	135.392	123.292	119.164	128.325	125.603	123.714	126.805	107.168	138.297	101.19	137.752	115.822	122.153	125.023	110.054	123.608
TAG-54:6;0	52.3726	61.1623	61.0744	69.1759	65.2743	57.854	67.5658	53.9754	70.5124	63.3727	57.018	69.5184	69.7698	63.9969	55.3337	67.5579	59.3558	69.6308	69.1141	67.5286	60.7616	62.6	61.8835	67.7872	61.7159	54.8868	55.3351	64.7359	69.9222	60.8156	71.1961	64.0956	48.6299	64.204	56.8933	57.4405	61.3656	61.0509	55.3208	61.2835	53.3961	67.3713	51.7023	63.9243	54.1831	61.3058	62.0825	53.029	64.3176
TAG-54:7;0	15.618	18.5589	17.509	17.8711	20.3398	16.9517	20.071	14.7261	20.3325	19.1631	17.5968	21.0727	21.3104	18.5505	16.2315	20.1212	16.6488	21.364	20.3867	19.7329	18.2398	19.5456	19.6665	20.9407	18.7266	15.9845	17.2346	20.6095	22.016	19.0952	20.2643	19.7705	14.2653	20.1012	18.2367	17.4173	19.4055	18.9427	17.555	19.1632	16.0808	21.0433	15.0004	19.936	17.8837	18.1391	18.311	16.6403	18.5939
TAG-54:8;0	NA	3.69496	3.18591	3.2992	3.6181	NA	NA	NA	3.52891	NA	2.91086	NA	NA	NA	NA	3.47421	3.23094	NA	3.6774	NA	3.23985	3.2951	3.31473	3.63805	3.1686	2.5268	NA	3.98156	NA	NA	3.77338	3.44272	2.22286	3.98609	3.01979	NA	NA	3.26031	3.14709	NA	3.2077	NA	2.99043	NA	2.89678	3.27498	NA	NA	3.35599
TAG-55:3;0	2.05283	NA	NA	NA	NA	NA	1.88371	NA	NA	NA	1.43882	2.13648	1.79108	2.16249	NA	NA	NA	2.22455	NA	2.15661	1.4271	2.55485	2.09866	NA	NA	1.0166	1.92929	NA	NA	NA	NA	1.59182	NA	NA	NA	NA	NA	1.69129	NA	NA	NA	NA	1.36124	NA	1.36904	1.44485	NA	NA	1.71677
TAG-55:4;0	1.3563	1.78382	1.32376	1.75227	1.06344	1.34627	1.25544	NA	1.79183	NA	NA	1.45511	1.91483	1.04434	1.19876	NA	NA	1.50813	1.5473	1.39861	NA	NA	1.03155	1.35309	NA	1.24862	1.47014	1.63734	1.46937	1.25294	NA	NA	0.836861	NA	1.49335	0.980173	1.1251	1.23229	1.7721	1.05011	1.36654	1.92573	1.16868	1.38362	1.44391	1.16907	1.61293	NA	NA
TAG-55:5;0	1.50072	NA	NA	1.62688	1.34972	NA	1.67797	NA	1.79056	NA	0.997174	NA	NA	1.54442	1.04029	NA	1.47463	2.16546	NA	NA	1.45784	1.51743	NA	NA	1.77965	NA	1.25076	1.61965	1.65321	NA	1.6	NA	0.933962	NA	NA	1.31589	1.07273	NA	NA	1.49022	NA	1.46243	NA	NA	1.59487	NA	1.62437	1.3912	NA
TAG-56:2;0	3.01099	3.38603	1.4987	4.68346	2.72878	1.22785	4.35755	1.15144	3.901	1.23369	2.52103	4.81954	3.28054	2.38725	1.30713	2.99524	1.68247	3.47813	3.15011	3.06137	1.36781	1.71527	3.30607	4.08631	3.0441	2.86988	4.23572	3.35498	3.5967	1.76194	2.77104	3.25592	1.44113	3.73644	1.41688	2.93365	3.34202	3.02529	1.43847	3.32497	2.7869	3.21993	1.16166	4.18722	1.89489	3.02359	1.33636	0.596101	3.83629
TAG-56:3;0	6.68699	6.71007	7.93542	9.97065	8.60564	7.33149	8.71843	5.15376	8.66756	8.35816	7.31329	7.20499	8.99961	6.91557	4.47796	8.23654	7.5682	7.82576	6.46487	5.65737	8.99707	8.7232	8.23702	8.8937	7.60849	6.89796	8.18665	8.34943	9.23914	7.38025	8.43157	5.7101	4.50069	8.20086	7.11039	7.60665	8.27314	5.80149	7.9221	8.4494	6.8592	8.94082	6.36127	6.92201	4.88694	7.76784	8.62907	7.06366	7.95508
TAG-56:4;0	8.51415	9.82104	9.90216	10.3226	9.69893	8.52628	9.80117	7.75085	10.7587	9.82319	8.04416	10.7298	10.6795	9.72202	8.05645	9.90225	9.26165	9.82026	10.4322	10.1147	9.08206	10.0132	9.89013	10.7603	8.27181	7.99622	9.38093	10.4242	10.9664	9.78687	11.1399	9.90953	7.3414	10.8118	9.19599	8.95309	9.96769	9.73775	9.82398	9.10365	7.63608	10.192	7.53465	10.0196	8.185	8.00588	9.22788	7.9566	9.3326
TAG-56:5;0	24.3077	26.4448	27.5871	29.511	28.9777	24.1447	20.5091	23.3375	27.9938	27.9209	24.2137	28.3123	22.1156	26.0235	23.9646	NA	22.8315	22.5117	NA	27.9643	18.1282	27.3761	28.656	30.8057	26.4748	23.3481	24.4321	29.0255	31.079	27.4787	21.8088	27.1877	20.055	29.7916	26.3153	24.9556	28.2355	25.5976	26.5329	28.1301	23.6624	29.8706	21.5138	28.411	25.0958	25.5055	26.3927	24.0441	25.5617
TAG-56:6;0	44.4396	50.2537	49.0134	51.6878	55.8683	45.1357	52.4093	43.3474	55.5203	51.0719	44.5916	53.4793	59.3061	49.255	45.3385	56.8338	43.9487	58.8176	55.9688	55.627	50.1889	50.3562	53.7968	54.1989	48.3044	42.6271	45.4175	52.7263	55.528	53.2027	60.3809	51.7368	38.0844	53.2941	47.1174	47.4899	51.9696	52.024	48.5594	52.1222	42.9622	54.394	40.7007	52.9034	45.5247	48.3949	48.091	43.922	49.7143
TAG-56:7;0	27.6703	29.595	29.7601	32.0601	34.3593	28.7365	33.5848	25.7369	33.7279	31.6849	28.4908	33.7543	38.3427	30.5932	28.1665	35.8954	27.7967	36.9589	35.5998	34.7749	31.9313	33.4712	32.8981	34.3379	30.5219	26.4307	28.4859	34.3851	35.7	33.071	37.4413	33.2009	24.1328	34.7032	31.5697	29.3036	32.9138	31.9804	29.1479	32.1356	27.4577	35.0679	25.6505	32.9479	28.7041	31.2432	31.1578	28.4447	31.0381
TAG-56:8;0	9.60745	11.1669	11.3536	11.6373	12.7602	10.8745	12.2174	10.3616	12.0156	12.1898	10.9399	12.5782	14.5255	11.1324	10.0446	12.433	9.9721	13.0886	12.6633	12.5401	11.6291	12.34	11.6882	12.9387	10.8479	9.86988	11.1057	12.3249	NA	12.5981	14.2349	11.0684	9.00468	12.0996	11.9008	11.2005	12.5	11.9136	10.9539	12.1509	10.3656	12.7514	9.57084	12.6588	10.876	11.0627	11.2653	10.1572	11.8009
TAG-58:3;0	1.52643	1.27093	0.87988	2.21617	NA	NA	NA	NA	NA	1.27878	NA	NA	NA	1.63901	NA	1.3743	1.05117	0.631395	1.21107	1.13132	NA	1.45876	NA	NA	1.09807	1.08419	NA	1.69174	1.71042	0.770327	1.00892	1.25901	NA	1.80369	NA	0.984453	1.48064	NA	1.05914	0.914364	NA	1.39782	NA	1.39125	NA	0.814917	1.31629	NA	NA
TAG-58:6;0	3.89955	2.62398	4.34782	3.97787	4.65716	2.31826	2.83263	2.27793	4.77528	2.716	2.9123	4.98863	2.89361	3.59363	2.06385	3.6372	3.57281	3.73911	3.57671	3.012	3.07276	4.23372	3.05982	4.61342	2.27056	2.57278	2.57839	2.9115	5.12554	2.84808	4.2123	4.70622	3.12426	2.92409	2.92557	2.75761	2.66517	2.33048	2.73174	3.26217	2.41124	3.50256	2.48704	3.18561	2.86649	4.32079	4.73802	2.04399	2.42434
TAG-58:7;0	5.50433	6.31077	5.70859	NA	6.63622	5.66983	6.18631	4.36616	6.23912	5.53844	5.49549	6.41589	7.90922	5.58199	5.21541	6.53129	5.32263	7.33583	7.00272	7.17635	5.78176	6.54293	6.20001	6.36389	6.03747	4.60004	5.26319	6.52413	6.36957	6.37034	7.41955	6.10597	5.0277	6.17942	6.47208	5.75097	5.73416	6.11536	5.48137	5.87426	4.88784	5.9721	4.59013	6.29053	5.64697	5.78483	5.35034	6.18251	5.40277
TAG-58:8;0	4.26261	5.5094	5.74919	5.37508	NA	5.23917	5.25295	4.54882	5.41499	5.37169	4.75072	NA	6.61339	5.69057	4.70363	6.42023	NA	6.05241	6.04131	5.71059	5.07024	6.23001	5.36519	5.37781	5.29879	4.48109	4.4407	5.51394	5.32762	5.51132	6.56955	4.96712	4.07354	6.10171	5.07689	4.6295	5.69536	5.13716	4.9974	4.88957	4.64722	5.6924	4.73373	5.51691	5.20908	4.82906	5.24025	4.56886	5.34677
TAG-58:9;0	NA	NA	3.04476	3.40627	4.07203	3.26947	4.0417	NA	NA	3.44898	NA	NA	4.05834	3.45264	NA	4.35837	3.40639	NA	3.93681	4.36417	3.74901	NA	3.68556	3.82274	3.27644	3.07255	3.23349	NA	3.82283	NA	4.80035	NA	NA	NA	NA	3.55099	3.65877	3.88931	3.54869	3.13468	3.23217	NA	2.90314	3.81421	2.97857	3.6801	3.39919	2.97808	3.96741
[truncated: 1 more columns]
